# Supplementary material for: Ferri- and ferro-electric switching in spontaneously chiral polar liquid crystals
Source: Nat Commun. 2025 Aug 13;16:7510. doi: 10.1038/s41467-025-62684-z (PMC12350638; doi:10.1038/s41467-025-62684-z)
Supplement: Supplementary file 6 — Source Data [file 41467_2025_62684_MOESM6_ESM.xlsx]

## Sheet: Figure 1
Figure 1e				Figure 1j		SmC\=(P,H)-SmA\-(F)	SmA\-(F)-SmA	SmA-N	SmC\-(F)-N\-(TBF)	N\-(TBF)-N\-(F)	SmA\-(F)-N\-(F)	N\-(F)-N\-(S)	N\-(S)-N
T (degC)	T (%) heating	T (%) cooling		mol % of 1 (%)	mol % of 2 (%)
38				100	0	90.1	129.7	152.6
40				80	20	98.2	133.9	145.2
42		80.0487		70	30	101.2	135.1	141.7
44		79.9834		60	40	104.2	135.5	137.4
46		31.0716		50	50	106.7					135.4		138.1
48		30.8566		40	60	109.9					132.1	137.1	140.5
50		30.9122		30	70				107.6	113.1		139	142.9
52		30.7487		20	80				100.2	110.7		140.8	144.7
54		30.5887		0	100				91.6	104.4		142.6	146.4
56		30.3742
58		30.2122
60	85.9253	30.069
62	88.1007	30.0395
64	88.9634	29.9315
66	90.0864	29.8093
68	90.8473	29.9136
70	91.7437	29.8353
72	92.3556	29.7539
74	92.4933	29.8911
76	76.383	29.8446
78	76.5359	29.8539
80	76.8054	29.9264
82	76.9608	29.9453
84	76.5777	29.9425
86	74.9003	29.9365
88	65.3094	29.9957
90	52.8436	29.9852
92	46.1667	29.7823
94	42.9125	29.597
96	79.1535	88.5782
98	86.3289	90.2199
100	87.6982	90.323
102	88.4088	89.718
104	86.2197	89.0072
106	95.7078	94.9047
108	95.7369	95.0794
110	95.6736	95.1509
112	95.6611	95.2291
114	95.5672	95.3233
116	95.6842	95.2894
118	95.5905	95.3519
120	95.6736	95.4379
122	95.6131	95.4356
124	95.6932	95.5806
126	95.7161	95.54
128	95.8276	95.6429
130	95.8721	95.8106

## Sheet: Figure 2
Figure 2a				Figure 2b				Figure 2d
t (ms)	V (V)	T (a.u.)		t (ms)	V (V)	T (a.u.)		t (ms)	V (V)	T (a.u.)
-50	0.01777	0.21826		-37.6	0.0259	0.0634		-37.6	0.03533	0.06232
-49.9	0.0155	0.2194		-37.5	0.02353	0.06343		-37.5	0.03533	0.062
-49.8	0.01469	0.2203		-37.4	0.02555	0.06372		-37.4	0.0355	0.06229
-49.7	0.0143	0.22115		-37.3	0.02407	0.06345		-37.3	0.03277	0.06205
-49.6	0.01358	0.22128		-37.2	0.02363	0.0638		-37.2	0.03205	0.06224
-49.5	0.01405	0.22153		-37.1	0.02331	0.06343		-37.1	0.03135	0.06212
-49.4	0.01262	0.22157		-37	0.02343	0.0638		-37	0.03106	0.06259
-49.3	0.01279	0.22137		-36.9	0.02161	0.06336		-36.9	0.03047	0.06171
-49.2	0.0137	0.22093		-36.8	0.02198	0.06395		-36.8	0.03126	0.06177
-49.1	0.01341	0.22078		-36.7	0.02042	0.06377		-36.7	0.02919	0.062
-49	0.01346	0.22049		-36.6	0.02055	0.064		-36.6	0.02821	0.06183
-48.9	0.01437	0.21983		-36.5	0.02035	0.06365		-36.5	0.02857	0.06215
-48.8	0.01561	0.21923		-36.4	0.01929	0.0634		-36.4	0.02815	0.06195
-48.7	0.01646	0.21873		-36.3	0.01951	0.06357		-36.3	0.02775	0.06261
-48.6	0.01631	0.2179		-36.2	0.01865	0.06368		-36.2	0.02627	0.06195
-48.5	0.0177	0.21675		-36.1	0.0187	0.06372		-36.1	0.02694	0.0622
-48.4	0.01918	0.21529		-36	0.01858	0.06357		-36	0.02598	0.06168
-48.3	0.02125	0.21392		-35.9	0.01749	0.06316		-35.9	0.02539	0.06165
-48.2	0.02325	0.21163		-35.8	0.01693	0.06328		-35.8	0.02566	0.06209
-48.1	0.02755	0.20933		-35.7	0.01643	0.06389		-35.7	0.02534	0.06177
-48	0.02877	0.20614		-35.6	0.01611	0.06365		-35.6	0.02539	0.0616
-47.9	0.03173	0.20248		-35.5	0.01673	0.06351		-35.5	0.02377	0.06139
-47.8	0.03461	0.19871		-35.4	0.01695	0.06368		-35.4	0.02423	0.06197
-47.7	0.03786	0.19448		-35.3	0.01626	0.0642		-35.3	0.02397	0.06296
-47.6	0.03939	0.18965		-35.2	0.01586	0.06351		-35.2	0.02429	0.06244
-47.5	0.04105	0.18442		-35.1	0.01431	0.06357		-35.1	0.02354	0.06197
-47.4	0.04422	0.17921		-35	0.01374	0.06389		-35	0.02317	0.06224
-47.3	0.04526	0.17383		-34.9	0.01397	0.06372		-34.9	0.02199	0.06237
-47.2	0.04793	0.16818		-34.8	0.01399	0.06328		-34.8	0.02253	0.06232
-47.1	0.05061	0.1623		-34.7	0.01391	0.0638		-34.7	0.02177	0.06188
-47	0.05298	0.15685		-34.6	0.01298	0.06407		-34.6	0.02177	0.06197
-46.9	0.05458	0.15103		-34.5	0.01293	0.06353		-34.5	0.02142	0.06232
-46.8	0.05789	0.14545		-34.4	0.01187	0.06389		-34.4	0.02174	0.06212
-46.7	0.06149	0.13967		-34.3	0.01194	0.06385		-34.3	0.02055	0.06244
-46.6	0.06399	0.13475		-34.2	0.01234	0.06368		-34.2	0.02037	0.06217
-46.5	0.06683	0.12973		-34.1	0.01177	0.06403		-34.1	0.01959	0.06212
-46.4	0.07023	0.12501		-34	0.01182	0.0638		-34	0.02055	0.06153
-46.3	0.07487	0.12069		-33.9	0.01106	0.06392		-33.9	0.01947	0.06237
-46.2	0.07899	0.11691		-33.8	0.01127	0.06403		-33.8	0.01893	0.06227
-46.1	0.0831	0.11299		-33.7	0.01046	0.06407		-33.7	0.01839	0.06259
-46	0.08754	0.11023		-33.6	0.0101	0.06375		-33.6	0.01898	0.06192
-45.9	0.09171	0.10813		-33.5	0.01098	0.06375		-33.5	0.01901	0.06188
-45.8	0.09755	0.10577		-33.4	0.01007	0.06348		-33.4	0.01785	0.06148
-45.7	0.10214	0.10429		-33.3	0.00938	0.06372		-33.3	0.01817	0.06229
-45.6	0.10673	0.10286		-33.2	0.00935	0.06363		-33.2	0.01721	0.06255
-45.5	0.11234	0.10243		-33.1	0.00935	0.0636		-33.1	0.01775	0.06192
-45.4	0.11715	0.10218		-33	0.00903	0.06363		-33	0.01663	0.06192
-45.3	0.12223	0.10214		-32.9	0.0099	0.06385		-32.9	0.01645	0.06252
-45.2	0.12697	0.10223		-32.8	0.0077	0.0636		-32.8	0.01631	0.06229
-45.1	0.13109	0.10239		-32.7	0.00915	0.064		-32.7	0.01645	0.06261
-45	0.13545	0.10266		-32.6	0.00822	0.06353		-32.6	0.01617	0.06217
-44.9	0.13934	0.10328		-32.5	0.00778	0.06357		-32.5	0.01622	0.06241
-44.8	0.14221	0.10345		-32.4	0.0083	0.06412		-32.4	0.01645	0.06229
-44.7	0.14526	0.10403		-32.3	0.00793	0.06357		-32.3	0.01514	0.06247
-44.6	0.14775	0.10445		-32.2	0.00711	0.06395		-32.2	0.01533	0.06197
-44.5	0.14965	0.10518		-32.1	0.00699	0.06365		-32.1	0.01529	0.06185
-44.4	0.15206	0.1055		-32	0.00679	0.06365		-32	0.0139	0.06215
-44.3	0.15319	0.10653		-31.9	0.00729	0.06377		-31.9	0.01415	0.06261
-44.2	0.15386	0.10786		-31.8	0.00735	0.064		-31.8	0.01381	0.06195
-44.1	0.1533	0.10963		-31.7	0.00526	0.06385		-31.7	0.01407	0.06188
-44	0.15347	0.11199		-31.6	0.00647	0.06365		-31.6	0.01398	0.06195
-43.9	0.15238	0.11476		-31.5	0.0061	0.0638		-31.5	0.01282	0.0622
-43.8	0.15061	0.11867		-31.4	0.00622	0.06348		-31.4	0.01326	0.06209
-43.7	0.14829	0.12319		-31.3	0.00659	0.06375		-31.3	0.01338	0.06165
-43.6	0.14578	0.12831		-31.2	0.0047	0.06351		-31.2	0.01247	0.06279
-43.5	0.14294	0.13435		-31.1	0.00601	0.06403		-31.1	0.01207	0.06224
-43.4	0.13742	0.14122		-31	0.00433	0.06365		-31	0.01233	0.06205
-43.3	0.13219	0.1478		-30.9	0.00551	0.06363		-30.9	0.01225	0.06125
-43.2	0.12766	0.15541		-30.8	0.00529	0.06375		-30.8	0.01102	0.06217
-43.1	0.12169	0.16293		-30.7	0.00523	0.06389		-30.7	0.01035	0.06259
-43	0.11602	0.1702		-30.6	0.00467	0.0636		-30.6	0.00986	0.06177
-42.9	0.11089	0.17705		-30.5	0.00479	0.06415		-30.5	0.01018	0.06269
-42.8	0.10473	0.18361		-30.4	0.00491	0.064		-30.4	0.00961	0.0618
-42.7	0.09895	0.18957		-30.3	0.00421	0.06392		-30.3	0.00925	0.06209
-42.6	0.09323	0.19433		-30.2	0.00363	0.06385		-30.2	0.00981	0.06205
-42.5	0.08835	0.19863		-30.1	0.00374	0.06372		-30.1	0.00934	0.06183
-42.4	0.08414	0.20201		-30	0.00418	0.0634		-30	0.00897	0.06195
-42.3	0.07854	0.20434		-29.9	0.00477	0.06389		-29.9	0.00809	0.06244
-42.2	0.07494	0.20548		-29.8	0.00427	0.06363		-29.8	0.00742	0.06217
-42.1	0.07046	0.20597		-29.7	0.00253	0.064		-29.7	0.00838	0.06227
-42	0.06666	0.20555		-29.6	0.00307	0.06325		-29.6	0.0083	0.06177
-41.9	0.06341	0.20421		-29.5	0.00275	0.06392		-29.5	0.00806	0.06183
-41.8	0.06035	0.20205		-29.4	0.00241	0.0642		-29.4	0.00783	0.06197
-41.7	0.0567	0.19894		-29.3	0.00221	0.06385		-29.3	0.00803	0.06209
-41.6	0.05414	0.19571		-29.2	0.0025	0.06407		-29.2	0.00727	0.06188
-41.5	0.05206	0.19168		-29.1	0.00215	0.06397		-29.1	0.00693	0.06252
-41.4	0.04933	0.18747		-29	0.00238	0.0642		-29	0.00685	0.06209
-41.3	0.0459	0.18293		-28.9	0.00201	0.06385		-28.9	0.00643	0.06205
-41.2	0.0443	0.17811		-28.8	0.00203	0.06407		-28.8	0.00579	0.06197
-41.1	0.0421	0.17293		-28.7	0.00137	0.06375		-28.7	0.00565	0.06212
-41	0.04003	0.16773		-28.6	0.00169	0.0642		-28.6	0.00589	0.06205
-40.9	0.03786	0.1627		-28.5	0.00166	0.06427		-28.5	0.00483	0.06183
-40.8	0.03611	0.15766		-28.4	0.00198	0.06375		-28.4	0.0049	0.06188
-40.7	0.03469	0.15242		-28.3	0.00113	0.0642		-28.3	0.00446	0.06235
-40.6	0.03271	0.1474		-28.2	0.000672843	0.06397		-28.2	0.00449	0.0622
-40.5	0.03158	0.14244		-28.1	0.000726173	0.0638		-28.1	0.00295	0.062
-40.4	0.03074	0.13773		-28	0.00223	0.06427		-28	0.00257	0.06229
-40.3	0.02874	0.13318		-27.9	-0.000313827	0.06368		-27.9	0.00275	0.06215
-40.2	0.02702	0.12879		-27.8	-3.38271e-05	0.06389		-27.8	0.00197	0.06212
-40.1	0.02595	0.12474		-27.7	0.000352843	0.06439		-27.7	0.00237	0.06224
-40	0.02482	0.12089		-27.6	-0.000927157	0.06397		-27.6	0.00138	0.06232
-39.9	0.02415	0.11708		-27.5	-0.000207157	0.06368		-27.5	-0.00012594	0.06195
-39.8	0.02263	0.11326		-27.4	-0.000313827	0.06412		-27.4	-0.00053594	0.062
-39.7	0.02206	0.10988		-27.3	-0.000727157	0.06407		-27.3	-0.00262	0.06212
-39.6	0.02053	0.10668		-27.2	-0.00154	0.0636		-27.2	-0.00338	0.06175
-39.5	0.01994	0.10352		-27.1	-0.00273	0.06372		-27.1	-0.00491	0.06215
-39.4	0.01967	0.10072		-27	-0.00529	0.06403		-27	-0.00745	0.06183
-39.3	0.01886	0.09823		-26.9	-0.00741	0.06385		-26.9	-0.00954	0.0616
-39.2	0.01762	0.0954		-26.8	-0.0137	0.06403		-26.8	-0.01325	0.06185
-39.1	0.01678	0.09325		-26.7	-0.02111	0.06493		-26.7	-0.01869	0.06139
-39	0.01733	0.09101		-26.6	-0.03159	0.06563		-26.6	-0.03291	0.06183
-38.9	0.01565	0.08894		-26.5	-0.04185	0.06765		-26.5	-0.04603	0.06099
-38.8	0.01587	0.08705		-26.4	-0.0527	0.07053		-26.4	-0.05951	0.06131
-38.7	0.01483	0.08517		-26.3	-0.06194	0.07433		-26.3	-0.07202	0.06015
-38.6	0.01462	0.08355		-26.2	-0.07334	0.07868		-26.2	-0.08381	0.05941
-38.5	0.0135	0.08203		-26.1	-0.08394	0.0828		-26.1	-0.09519	0.05973
-38.4	0.01393	0.08047		-26	-0.09605	0.08623		-26	-0.10898	0.05951
-38.3	0.01257	0.07939		-25.9	-0.10613	0.08892		-25.9	-0.12414	0.05924
-38.2	0.01254	0.07797		-25.8	-0.11681	0.09101		-25.8	-0.14209	0.05956
-38.1	0.01227	0.07659		-25.7	-0.12587	0.09511		-25.7	-0.15654	0.05968
-38	0.01119	0.07576		-25.6	-0.1311	0.10177		-25.6	-0.17005	0.05973
-37.9	0.01053	0.07497		-25.5	-0.13638	0.11329		-25.5	-0.18129	0.06037
-37.8	0.01114	0.07377		-25.4	-0.13951	0.13035		-25.4	-0.19381	0.06119
-37.7	0.01035	0.073		-25.3	-0.13731	0.15136		-25.3	-0.20513	0.06143
-37.6	0.01013	0.07246		-25.2	-0.13167	0.17369		-25.2	-0.21723	0.06195
-37.5	0.00919	0.07167		-25.1	-0.12326	0.19341		-25.1	-0.22766	0.06215
-37.4	0.00827	0.07099		-25	-0.11237	0.20865		-25	-0.23782	0.06279
-37.3	0.00951	0.07043		-24.9	-0.10177	0.2168		-24.9	-0.24539	0.06345
-37.2	0.00911	0.06995		-24.8	-0.09294	0.2188		-24.8	-0.2571	0.06316
-37.1	0.00821	0.06947		-24.7	-0.08534	0.21721		-24.7	-0.26366	0.06392
-37	0.00818	0.06898		-24.6	-0.07945	0.21065		-24.6	-0.26831	0.06407
-36.9	0.00618	0.06863		-24.5	-0.07686	0.20256		-24.5	-0.27322	0.06435
-36.8	0.00635	0.06828		-24.4	-0.07819	0.19229		-24.4	-0.27571	0.06467
-36.7	0.00646	0.0678		-24.3	-0.08337	0.18127		-24.3	-0.27983	0.06365
-36.6	0.00545	0.06761		-24.2	-0.0923	0.16893		-24.2	-0.2855	0.06308
-36.5	0.00574	0.06721		-24.1	-0.10206	0.15576		-24.1	-0.28913	0.06311
-36.4	0.00485	0.0671		-24	-0.11461	0.14456		-24	-0.29575	0.06241
-36.3	0.00542	0.06662		-23.9	-0.12945	0.1334		-23.9	-0.29645	0.06192
-36.2	0.00423	0.06627		-23.8	-0.14469	0.1242		-23.8	-0.29949	0.06099
-36.1	0.00431	0.06621		-23.7	-0.15967	0.11724		-23.7	-0.30205	0.06059
-36	0.00411	0.06605		-23.6	-0.17306	0.11189		-23.6	-0.3033	0.06084
-35.9	0.00455	0.06589		-23.5	-0.18322	0.10873		-23.5	-0.30231	0.06017
-35.8	0.00461	0.06572		-23.4	-0.19205	0.1074		-23.4	-0.29805	0.05973
-35.7	0.00327	0.06561		-23.3	-0.19774	0.10796		-23.3	-0.29009	0.05988
-35.6	0.00359	0.06552		-23.2	-0.20403	0.10947		-23.2	-0.27781	0.05995
-35.5	0.00379	0.06556		-23.1	-0.20701	0.1114		-23.1	-0.26245	0.05985
-35.4	0.00335	0.06545		-23	-0.20889	0.11265		-23	-0.24406	0.05985
-35.3	0.00431	0.06512		-22.9	-0.21093	0.11457		-22.9	-0.22155	0.05997
-35.2	0.00478	0.06515		-22.8	-0.21202	0.11507		-22.8	-0.19186	0.06047
-35.1	0.00295	0.06517		-22.7	-0.21191	0.11564		-22.7	-0.15402	0.06148
-35	0.00275	0.06501		-22.6	-0.21403	0.11512		-22.6	-0.11366	0.06143
-34.9	0.00339	0.06504		-22.5	-0.21473	0.11512		-22.5	-0.07646	0.06212
-34.8	0.00325	0.065		-22.4	-0.21507	0.113		-22.4	-0.04531	0.06241
-34.7	0.00261	0.06503		-22.3	-0.21481	0.11201		-22.3	-0.02626	0.06197
-34.6	0.00275	0.06484		-22.2	-0.21345	0.11155		-22.2	-0.01717	0.06209
-34.5	0.00223	0.0648		-22.1	-0.21254	0.11243		-22.1	-0.01233	0.06203
-34.4	0.00266	0.06476		-22	-0.21133	0.11613		-22	-0.00913	0.06171
-34.3	0.00266	0.06461		-21.9	-0.20918	0.12141		-21.9	-0.00898	0.06217
-34.2	0.00209	0.06451		-21.8	-0.20375	0.13037		-21.8	-0.00762	0.06188
-34.1	0.00263	0.06446		-21.7	-0.19745	0.14213		-21.7	-0.00757	0.062
-34	0.00283	0.06461		-21.6	-0.19133	0.15704		-21.6	-0.00701	0.06203
-33.9	0.00246	0.06439		-21.5	-0.18278	0.17317		-21.5	-0.00626	0.06229
-33.8	0.00293	0.06459		-21.4	-0.17393	0.18983		-21.4	-0.00721	0.06229
-33.7	0.00293	0.06431		-21.3	-0.16547	0.20592		-21.3	-0.00819	0.06224
-33.6	0.00217	0.06429		-21.2	-0.15297	0.21953		-21.2	-0.00767	0.06188
-33.5	0.00177	0.06406		-21.1	-0.14126	0.22928		-21.1	-0.0089	0.06175
-33.4	0.00133	0.06429		-21	-0.13034	0.23464		-21	-0.00869	0.06247
-33.3	0.00167	0.06415		-20.9	-0.12065	0.23589		-20.9	-0.01053	0.06145
-33.2	0.00179	0.06423		-20.8	-0.11017	0.23293		-20.8	-0.01035	0.06209
-33.1	0.00219	0.0641		-20.7	-0.10018	0.22612		-20.7	-0.01317	0.062
-33	0.00197	0.06426		-20.6	-0.09163	0.21573		-20.6	-0.01462	0.06183
-32.9	0.00138	0.06421		-20.5	-0.08389	0.20357		-20.5	-0.01494	0.06217
-32.8	0.00123	0.06401		-20.4	-0.07681	0.19084		-20.4	-0.01706	0.06212
-32.7	0.00138	0.06407		-20.3	-0.06981	0.17584		-20.3	-0.01874	0.06188
-32.6	0.00155	0.06438		-20.2	-0.06475	0.16249		-20.2	-0.01961	0.06209
-32.5	0.00159	0.06427		-20.1	-0.05825	0.14979		-20.1	-0.02194	0.06235
-32.4	0.000981496	0.06389		-20	-0.05423	0.13728		-20	-0.02347	0.06217
-32.3	0.00162	0.06395		-19.9	-0.04831	0.12615		-19.9	-0.02525	0.06249
-32.2	0.000954826	0.0639		-19.8	-0.04457	0.11648		-19.8	-0.02533	0.06217
-32.1	0.00127	0.06407		-19.7	-0.04033	0.10831		-19.7	-0.02737	0.06171
-32	0.0013	0.06407		-19.6	-0.03771	0.10103		-19.6	-0.02885	0.06209
-31.9	0.000888156	0.06421		-19.5	-0.03409	0.09481		-19.5	-0.02931	0.06232
-31.8	0.000741496	0.0639		-19.4	-0.02991	0.08919		-19.4	-0.03087	0.06235
-31.7	0.000368166	0.0641		-19.3	-0.02842	0.08425		-19.3	-0.0309	0.062
-31.6	0.0017	0.06382		-19.2	-0.02715	0.08144		-19.2	-0.03166	0.06244
-31.5	0.000834826	0.06387		-19.1	-0.02529	0.07799		-19.1	-0.03186	0.06217
-31.4	0.000141496	0.06375		-19	-0.02189	0.07544		-19	-0.03294	0.06188
-31.3	0.000688156	0.06401		-18.9	-0.01983	0.07337		-18.9	-0.03242	0.06203
-31.2	0.000714826	0.06385		-18.8	-0.01885	0.07145		-18.8	-0.03355	0.06185
-31.1	-0.000205174	0.0639		-18.7	-0.01666	0.07001		-18.7	-0.03306	0.06241
-31	0.000368166	0.06397		-18.6	-0.01591	0.06899		-18.6	-0.0339	0.06227
-30.9	0.00101	0.06414		-18.5	-0.01437	0.06807		-18.5	-0.03595	0.062
-30.8	0.000194826	0.06381		-18.4	-0.01289	0.06731		-18.4	-0.03514	0.06267
-30.7	0.000168156	0.06382		-18.3	-0.01199	0.06659		-18.3	-0.03553	0.06209
-30.6	0.000661496	0.06403		-18.2	-0.01211	0.06621		-18.2	-0.03602	0.06185
-30.5	0.000168156	0.06405		-18.1	-0.01193	0.06587		-18.1	-0.03669	0.06224
-30.4	4.81562e-05	0.06389		-18	-0.01059	0.06575		-18	-0.03681	0.06188
-30.3	0.000488156	0.06389		-17.9	-0.01037	0.06484		-17.9	-0.03735	0.06229
-30.2	-3.18438e-05	0.06391		-17.8	-0.0101	0.06491		-17.8	-0.03782	0.06209
-30.1	-0.000325174	0.06379		-17.7	-0.01037	0.06505		-17.7	-0.03903	0.06237
-30	0.00113	0.06385		-17.6	-0.01025	0.06469		-17.6	-0.03901	0.06229
-29.9	0.000514826	0.06395		-17.5	-0.0101	0.06432		-17.5	-0.03918	0.06249
-29.8	-0.000351844	0.06397		-17.4	-0.00931	0.06395		-17.4	-0.03923	0.0622
-29.7	0.000688156	0.06386		-17.3	-0.00911	0.06403		-17.3	-0.03987	0.06192
-29.6	-0.000471844	0.06394		-17.2	-0.00926	0.06415		-17.2	-0.03901	0.06232
-29.5	-0.000765174	0.06418		-17.1	-0.00889	0.06429		-17.1	-0.03965	0.06209
-29.4	-3.18438e-05	0.06393		-17	-0.00923	0.06403		-17	-0.03657	0.06195
-29.3	-0.000445174	0.06394		-16.9	-0.00961	0.0642		-16.9	-0.0379	0.062
-29.2	-0.000351844	0.06422		-16.8	-0.01083	0.06395		-16.8	-0.03846	0.06229
-29.1	-0.00155	0.06407		-16.7	-0.01007	0.0642		-16.7	-0.03915	0.06205
-29	-0.000378504	0.06399		-16.6	-0.01031	0.06429		-16.6	-0.03799	0.06227
-28.9	-0.000178504	0.06418		-16.5	-0.01022	0.064		-16.5	-0.03773	0.06212
-28.8	-0.00137	0.06406		-16.4	-0.01141	0.06351		-16.4	-0.03799	0.06188
-28.7	-0.000965174	0.06413		-16.3	-0.01202	0.0642		-16.3	-0.03747	0.06287
-28.6	-0.000791844	0.0641		-16.2	-0.01254	0.0634		-16.2	-0.03726	0.06156
-28.5	-0.000845174	0.06426		-16.1	-0.01246	0.06313		-16.1	-0.03715	0.06188
-28.4	-0.00155	0.06417		-16	-0.01222	0.06365		-16	-0.0373	0.06224
-28.3	-0.00166	0.06429		-15.9	-0.01441	0.06417		-15.9	-0.03721	0.06175
-28.2	-0.00299	0.06423		-15.8	-0.01469	0.06417		-15.8	-0.03701	0.06227
-28.1	-0.00373	0.06425		-15.7	-0.01454	0.06427		-15.7	-0.03723	0.06209
-28	-0.00511	0.06429		-15.6	-0.01505	0.06333		-15.6	-0.03761	0.06235
-27.9	-0.00553	0.06439		-15.5	-0.01554	0.06368		-15.5	-0.03753	0.06232
-27.8	-0.00755	0.06485		-15.4	-0.01621	0.06403		-15.4	-0.03735	0.06192
-27.7	-0.01258	0.06511		-15.3	-0.01734	0.06392		-15.3	-0.03526	0.062
-27.6	-0.01711	0.06556		-15.2	-0.01751	0.06365		-15.2	-0.03662	0.06212
-27.5	-0.02471	0.06662		-15.1	-0.01783	0.06372		-15.1	-0.0357	0.06212
-27.4	-0.03299	0.06785		-15	-0.01843	0.06368		-15	-0.03683	0.06224
-27.3	-0.04093	0.0697		-14.9	-0.01969	0.06351		-14.9	-0.03543	0.06188
-27.2	-0.04783	0.07199		-14.8	-0.01927	0.06348		-14.8	-0.03543	0.06212
-27.1	-0.05402	0.07511		-14.7	-0.02067	0.06348		-14.7	-0.03511	0.06171
-27	-0.06113	0.07929		-14.6	-0.02207	0.0638		-14.6	-0.03575	0.06276
-26.9	-0.06537	0.08463		-14.5	-0.0221	0.06351		-14.5	-0.03529	0.06237
-26.8	-0.06899	0.09123		-14.4	-0.02097	0.06377		-14.4	-0.03477	0.06215
-26.7	-0.07167	0.09943		-14.3	-0.02018	0.06383		-14.3	-0.03462	0.06183
-26.6	-0.07234	0.10915		-14.2	-0.02117	0.06375		-14.2	-0.03563	0.062
-26.5	-0.07077	0.11999		-14.1	-0.02297	0.06407		-14.1	-0.03543	0.06203
-26.4	-0.06931	0.13127		-14	-0.02311	0.06372		-14	-0.03447	0.06165
-26.3	-0.06601	0.14285		-13.9	-0.02319	0.06365		-13.9	-0.03553	0.06232
-26.2	-0.06235	0.15409		-13.8	-0.02331	0.06363		-13.8	-0.03415	0.06183
-26.1	-0.05597	0.16448		-13.7	-0.02323	0.0638		-13.7	-0.03363	0.06183
-26	-0.05094	0.17406		-13.6	-0.02549	0.06372		-13.6	-0.03415	0.06205
-25.9	-0.04466	0.18243		-13.5	-0.02361	0.06372		-13.5	-0.03474	0.06215
-25.8	-0.04011	0.18975		-13.4	-0.02491	0.06409		-13.4	-0.03355	0.06252
-25.7	-0.03534	0.19603		-13.3	-0.02358	0.06331		-13.3	-0.03471	0.06217
-25.6	-0.03122	0.20129		-13.2	-0.02297	0.064		-13.2	-0.03369	0.06215
-25.5	-0.02957	0.20606		-13.1	-0.02277	0.0636		-13.1	-0.0345	0.06192
-25.4	-0.02515	0.20949		-13	-0.02499	0.064		-13	-0.03363	0.06175
-25.3	-0.02298	0.21225		-12.9	-0.0245	0.06377		-12.9	-0.03419	0.06229
-25.2	-0.02074	0.21449		-12.8	-0.02299	0.06345		-12.8	-0.03398	0.062
-25.1	-0.01871	0.21667		-12.7	-0.02326	0.06351		-12.7	-0.03474	0.06188
-25	-0.01679	0.21787		-12.6	-0.02373	0.06363		-12.6	-0.03373	0.06244
-24.9	-0.01583	0.21888		-12.5	-0.02511	0.06403		-12.5	-0.03381	0.06165
-24.8	-0.0149	0.21952		-12.4	-0.02427	0.06343		-12.4	-0.03413	0.06215
-24.7	-0.01381	0.22015		-12.3	-0.02401	0.06348		-12.3	-0.03227	0.06203
-24.6	-0.01377	0.22051		-12.2	-0.02309	0.06333		-12.2	-0.03122	0.06209
-24.5	-0.01331	0.22077		-12.1	-0.02137	0.06357		-12.1	-0.03183	0.062
-24.4	-0.01267	0.22051		-12	-0.02151	0.06363		-12	-0.02981	0.06188
-24.3	-0.01319	0.22065		-11.9	-0.02166	0.0642		-11.9	-0.03055	0.0622
-24.2	-0.01386	0.2205		-11.8	-0.0203	0.06348		-11.8	-0.0291	0.062
-24.1	-0.01349	0.21987		-11.7	-0.02013	0.0638		-11.7	-0.02922	0.06192
-24	-0.01337	0.21965		-11.6	-0.01887	0.06353		-11.6	-0.02838	0.0618
-23.9	-0.01322	0.21905		-11.5	-0.01977	0.06377		-11.5	-0.02833	0.06224
-23.8	-0.01517	0.21879		-11.4	-0.01803	0.06368		-11.4	-0.02826	0.06151
-23.7	-0.01473	0.2179		-11.3	-0.02035	0.06328		-11.3	-0.02702	0.06165
-23.6	-0.01685	0.21734		-11.2	-0.01878	0.06377		-11.2	-0.02658	0.06175
-23.5	-0.01822	0.2162		-11.1	-0.01783	0.06308		-11.1	-0.02725	0.0622
-23.4	-0.01882	0.21461		-11	-0.01626	0.0634		-11	-0.02635	0.06171
-23.3	-0.02266	0.21309		-10.9	-0.01606	0.06333		-10.9	-0.02606	0.06244
-23.2	-0.02486	0.21099		-10.8	-0.01695	0.06331		-10.8	-0.02441	0.06205
-23.1	-0.02737	0.20836		-10.7	-0.01719	0.06377		-10.7	-0.02539	0.06209
-23	-0.03055	0.20545		-10.6	-0.01542	0.06461		-10.6	-0.02451	0.062
-22.9	-0.03341	0.20175		-10.5	-0.01649	0.06313		-10.5	-0.02451	0.06156
-22.8	-0.03445	0.19803		-10.4	-0.01313	0.06385		-10.4	-0.02475	0.06273
-22.7	-0.03733	0.19361		-10.3	-0.01402	0.06357		-10.3	-0.02359	0.06217
-22.6	-0.04007	0.18885		-10.2	-0.01434	0.06395		-10.2	-0.02219	0.06125
-22.5	-0.0429	0.18372		-10.1	-0.01475	0.06383		-10.1	-0.02237	0.06232
-22.4	-0.04449	0.17823		-10	-0.01338	0.06368		-10	-0.02199	0.06175
-22.3	-0.04519	0.17285		-9.9	-0.01333	0.06333		-9.9	-0.02274	0.06192
-22.2	-0.04879	0.16688		-9.8	-0.01266	0.06365		-9.8	-0.02202	0.06227
-22.1	-0.05057	0.16139		-9.7	-0.01261	0.06368		-9.7	-0.02199	0.06227
-22	-0.05309	0.15576		-9.6	-0.01283	0.06363		-9.6	-0.02113	0.06269
-21.9	-0.05686	0.14973		-9.5	-0.01306	0.06395		-9.5	-0.02101	0.06261
-21.8	-0.05829	0.14423		-9.4	-0.01257	0.06372		-9.4	-0.02051	0.06209
-21.7	-0.06169	0.13873		-9.3	-0.01185	0.06333		-9.3	-0.02051	0.062
-21.6	-0.06531	0.13345		-9.2	-0.01187	0.06323		-9.2	-0.02049	0.06215
-21.5	-0.06818	0.12844		-9.1	-0.01123	0.06377		-9.1	-0.01874	0.06195
-21.4	-0.07057	0.12364		-9	-0.01042	0.06395		-9	-0.01891	0.06185
-21.3	-0.07486	0.11939		-8.9	-0.01083	0.06407		-8.9	-0.01953	0.06215
-21.2	-0.07974	0.11546		-8.8	-0.01059	0.06392		-8.8	-0.01918	0.06212
-21.1	-0.08381	0.11216		-8.7	-0.01037	0.06395		-8.7	-0.01854	0.06188
-21	-0.08889	0.10935		-8.6	-0.01025	0.06372		-8.6	-0.01879	0.06168
-20.9	-0.09261	0.10693		-8.5	-0.01077	0.06372		-8.5	-0.01862	0.06217
-20.8	-0.0983	0.10486		-8.4	-0.00993	0.06409		-8.4	-0.0183	0.06205
-20.7	-0.10297	0.10345		-8.3	-0.0099	0.06385		-8.3	-0.0177	0.06175
-20.6	-0.10777	0.10227		-8.2	-0.00926	0.06385		-8.2	-0.01787	0.06224
-20.5	-0.11339	0.10181		-8.1	-0.00923	0.06343		-8.1	-0.01697	0.06229
-20.4	-0.11719	0.10159		-8	-0.0095	0.0638		-8	-0.01647	0.06232
-20.3	-0.12263	0.10148		-7.9	-0.00897	0.06383		-7.9	-0.0163	0.06192
-20.2	-0.12661	0.10169		-7.8	-0.0095	0.06353		-7.8	-0.01726	0.0618
-20.1	-0.13079	0.10201		-7.7	-0.00906	0.06385		-7.7	-0.01607	0.06183
-20	-0.13474	0.10255		-7.6	-0.0081	0.06389		-7.6	-0.01689	0.06156
-19.9	-0.13898	0.10287		-7.5	-0.00787	0.06357		-7.5	-0.01563	0.06177
-19.8	-0.14261	0.10336		-7.4	-0.00783	0.06319		-7.4	-0.0159	0.06247
-19.7	-0.14638	0.10396		-7.3	-0.00581	0.06351		-7.3	-0.01462	0.06192
-19.6	-0.14763	0.10443		-7.2	-0.00833	0.06319		-7.2	-0.01438	0.0618
-19.5	-0.14902	0.10473		-7.1	-0.00729	0.06363		-7.1	-0.01453	0.06175
-19.4	-0.1505	0.10561		-7	-0.00689	0.06372		-7	-0.01435	0.06247
-19.3	-0.15326	0.10635		-6.9	-0.00726	0.06336		-6.9	-0.01477	0.06168
-19.2	-0.15309	0.10773		-6.8	-0.00659	0.06351		-6.8	-0.01401	0.06247
-19.1	-0.15286	0.10945		-6.7	-0.00682	0.06372		-6.7	-0.0141	0.06212
-19	-0.1523	0.11201		-6.6	-0.00714	0.06397		-6.6	-0.01378	0.06215
-18.9	-0.15153	0.11499		-6.5	-0.00561	0.06427		-6.5	-0.01369	0.0618
-18.8	-0.14958	0.11949		-6.4	-0.00598	0.06348		-6.4	-0.01374	0.06185
-18.7	-0.14717	0.12386		-6.3	-0.00625	0.06365		-6.3	-0.01391	0.06205
-18.6	-0.14485	0.12938		-6.2	-0.0065	0.06385		-6.2	-0.01238	0.06229
-18.5	-0.14037	0.13535		-6.1	-0.00479	0.06409		-6.1	-0.01125	0.06247
-18.4	-0.13617	0.14211		-6	-0.00615	0.06357		-6	-0.01179	0.06188
-18.3	-0.13175	0.14934		-5.9	-0.00465	0.06397		-5.9	-0.01127	0.062
-18.2	-0.12614	0.15667		-5.8	-0.00447	0.06392		-5.8	-0.01078	0.06244
-18.1	-0.12051	0.16421		-5.7	-0.00497	0.06395		-5.7	-0.01087	0.06232
-18	-0.11477	0.17142		-5.6	-0.00386	0.06377		-5.6	-0.01171	0.06165
-17.9	-0.11093	0.17821		-5.5	-0.00511	0.06424		-5.5	-0.01095	0.06175
-17.8	-0.10402	0.18485		-5.4	-0.00403	0.06403		-5.4	-0.01038	0.06209
-17.7	-0.09815	0.19115		-5.3	-0.00433	0.06403		-5.3	-0.01067	0.06255
-17.6	-0.09342	0.19578		-5.2	-0.00401	0.06336		-5.2	-0.01021	0.06177
-17.5	-0.08827	0.20007		-5.1	-0.00427	0.0642		-5.1	-0.00913	0.06192
-17.4	-0.08279	0.20308		-5	-0.00482	0.06357		-5	-0.00974	0.06195
-17.3	-0.07803	0.20548		-4.9	-0.00386	0.06389		-4.9	-0.00994	0.06205
-17.2	-0.07458	0.20703		-4.8	-0.00413	0.0638		-4.8	-0.00982	0.06192
-17.1	-0.07005	0.20727		-4.7	-0.00325	0.06336		-4.7	-0.00855	0.06241
-17	-0.06697	0.20703		-4.6	-0.00285	0.06375		-4.6	-0.00791	0.06244
-16.9	-0.06337	0.20583		-4.5	-0.00391	0.06353		-4.5	-0.00831	0.06232
-16.8	-0.06011	0.20371		-4.4	-0.00297	0.06348		-4.4	-0.00799	0.06229
-16.7	-0.05689	0.20113		-4.3	-0.00366	0.06325		-4.3	-0.0091	0.06192
-16.6	-0.05413	0.19747		-4.2	-0.000673827	0.06397		-4.2	-0.00707	0.06153
-16.5	-0.05109	0.19362		-4.1	-0.00297	0.06343		-4.1	-0.0073	0.06235
-16.4	-0.04789	0.18965		-4	-0.00238	0.06385		-4	-0.00637	0.06255
-16.3	-0.04594	0.18498		-3.9	-0.00265	0.06343		-3.9	-0.00663	0.06165
-16.2	-0.04421	0.18033		-3.8	-0.00171	0.06385		-3.8	-0.00521	0.06212
-16.1	-0.04135	0.17527		-3.7	-0.00191	0.06385		-3.7	-0.00651	0.06252
-16	-0.04017	0.17027		-3.6	-0.000980497	0.06427		-3.6	-0.00579	0.06197
-15.9	-0.03839	0.16487		-3.5	-0.00151	0.06395		-3.5	-0.00491	0.0622
-15.8	-0.03639	0.15975		-3.4	-0.00179	0.0638		-3.4	-0.00431	0.06247
-15.7	-0.03485	0.15461		-3.3	-0.0013	0.06392		-3.3	-0.00459	0.06235
-15.6	-0.03309	0.14971		-3.2	-0.00119	0.06403		-3.2	-0.00373	0.06148
-15.5	-0.03215	0.14473		-3.1	-0.00113	0.06409		-3.1	-0.00419	0.06188
-15.4	-0.03038	0.13997		-3	-0.000953827	0.06385		-3	-0.00271	0.06215
-15.3	-0.02855	0.13563		-2.9	-0.000407157	0.06353		-2.9	-0.00227	0.06121
-15.2	-0.02803	0.13121		-2.8	-0.000927157	0.0638		-2.8	-0.00367	0.06192
-15.1	-0.02675	0.12685		-2.7	-3.38271e-05	0.06328		-2.7	-0.00106	0.06195
-15	-0.02475	0.12287		-2.6	-0.000780497	0.06351		-2.6	-0.00109	0.06197
-14.9	-0.02407	0.11917		-2.5	0.000606173	0.064		-2.5	-0.00121	0.06185
-14.8	-0.02283	0.11509		-2.4	0.000259503	0.06409		-2.4	0.00037406	0.06183
-14.7	-0.0217	0.11172		-2.3	0.000352843	0.06397		-2.3	0.00271	0.06229
-14.6	-0.02091	0.10849		-2.2	0.00186	0.0638		-2.2	0.00293	0.062
-14.5	-0.02074	0.10554		-2.1	0.0029	0.06368		-2.1	0.00565	0.06203
-14.4	-0.02005	0.10238		-2	0.00583	0.06383		-2	0.0085	0.06165
-14.3	-0.01891	0.09965		-1.9	0.00978	0.06397		-1.9	0.01151	0.06212
-14.2	-0.01766	0.09737		-1.8	0.01461	0.06375		-1.8	0.01529	0.06175
-14.1	-0.01741	0.09488		-1.7	0.02079	0.06415		-1.7	0.02226	0.06203
-14	-0.01645	0.09255		-1.6	0.02927	0.06447		-1.6	0.03309	0.06168
-13.9	-0.01583	0.09032		-1.5	0.03926	0.06563		-1.5	0.05039	0.06195
-13.8	-0.01589	0.08841		-1.4	0.04983	0.06733		-1.4	0.06573	0.06205
-13.7	-0.01394	0.08645		-1.3	0.06017	0.07001		-1.3	0.07963	0.06205
-13.6	-0.01394	0.08485		-1.2	0.07201	0.07424		-1.2	0.09302	0.06215
-13.5	-0.01337	0.08325		-1.1	0.08255	0.07892		-1.1	0.10894	0.06171
-13.4	-0.01218	0.08165		-1	0.09187	0.08263		-1	0.12465	0.06192
-13.3	-0.01206	0.08018		-0.9	0.10282	0.0868		-0.9	0.14043	0.06096
-13.2	-0.01278	0.0792		-0.8	0.11273	0.08948		-0.8	0.15571	0.06116
-13.1	-0.01139	0.07771		-0.7	0.12233	0.09151		-0.7	0.16787	0.06139
-13	-0.0113	0.07663		-0.6	0.13002	0.09533		-0.6	0.18022	0.06067
-12.9	-0.01075	0.07592		-0.5	0.13529	0.10264		-0.5	0.19142	0.06076
-12.8	-0.00971	0.07483		-0.4	0.13867	0.11657		-0.4	0.20347	0.06143
-12.7	-0.01006	0.07403		-0.3	0.1385	0.13467		-0.3	0.21425	0.06139
-12.6	-0.0095	0.07315		-0.2	0.13467	0.15701		-0.2	0.22377	0.06217
-12.5	-0.00999	0.07263		-0.1	0.12735	0.17915		-0.1	0.23295	0.06269
-12.4	-0.00861	0.07197		4.48589e-14	0.11731	0.19753		4.48589e-14	0.24107	0.06264
-12.3	-0.00883	0.07151		0.1	0.10467	0.21031		0.1	0.24827	0.06377
-12.2	-0.00843	0.07083		0.2	0.09493	0.21631		0.2	0.25327	0.06479
-12.1	-0.00854	0.07021		0.3	0.08505	0.21569		0.3	0.25914	0.06543
-12	-0.00691	0.06955		0.4	0.07713	0.21169		0.4	0.26286	0.06612
-11.9	-0.00663	0.06915		0.5	0.07558	0.20505		0.5	0.26725	0.06639
-11.8	-0.00605	0.06877		0.6	0.07427	0.19551		0.6	0.27171	0.06673
-11.7	-0.00518	0.06836		0.7	0.07861	0.18603		0.7	0.27854	0.06671
-11.6	-0.00529	0.06808		0.8	0.08525	0.17463		0.8	0.28481	0.06647
-11.5	-0.00501	0.06772		0.9	0.09609	0.16377		0.9	0.29097	0.06621
-11.4	-0.00515	0.06761		1	0.10886	0.15257		1	0.29677	0.0656
-11.3	-0.00529	0.06727		1.1	0.12306	0.14192		1.1	0.30302	0.06533
-11.2	-0.00402	0.06707		1.2	0.13845	0.13148		1.2	0.30635	0.06424
-11.1	-0.0043	0.06683		1.3	0.15291	0.12348		1.3	0.30714	0.06353
-11	-0.00451	0.06666		1.4	0.16537	0.11613		1.4	0.30699	0.06247
-10.9	-0.00378	0.06642		1.5	0.17721	0.11161		1.5	0.30177	0.06163
-10.8	-0.00318	0.06626		1.6	0.18635	0.10792		1.6	0.29215	0.06059
-10.7	-0.00393	0.06631		1.7	0.19254	0.10711		1.7	0.27901	0.06003
-10.6	-0.00346	0.06617		1.8	0.19855	0.10715		1.8	0.26213	0.05904
-10.5	-0.00363	0.06584		1.9	0.20253	0.10836		1.9	0.24195	0.05884
-10.4	-0.00442	0.06559		2	0.20543	0.11048		2	0.21723	0.05795
-10.3	-0.00329	0.0658		2.1	0.20773	0.11297		2.1	0.19183	0.05776
-10.2	-0.00367	0.06569		2.2	0.20883	0.11408		2.2	0.16279	0.05803
-10.1	-0.00286	0.06539		2.3	0.21101	0.11532		2.3	0.13199	0.0582
-10	-0.00326	0.06551		2.4	0.21138	0.11535		2.4	0.10199	0.05911
-9.9	-0.00291	0.06539		2.5	0.21191	0.11515		2.5	0.07209	0.06081
-9.8	-0.00311	0.06548		2.6	0.21266	0.11431		2.6	0.04647	0.06163
-9.7	-0.00239	0.06535		2.7	0.21243	0.11275		2.7	0.0281	0.0616
-9.6	-0.00286	0.06527		2.8	0.21157	0.11152		2.8	0.01854	0.06163
-9.5	-0.00289	0.06521		2.9	0.21075	0.11077		2.9	0.01239	0.06212
-9.4	-0.00218	0.06499		3	0.20918	0.11043		3	0.00934	0.06241
-9.3	-0.00286	0.06496		3.1	0.20683	0.11248		3.1	0.00803	0.06177
-9.2	-0.00178	0.06487		3.2	0.20267	0.1168		3.2	0.00678	0.06241
-9.1	-0.00222	0.06489		3.3	0.19931	0.12457		3.3	0.00727	0.06212
-9	-0.00277	0.06488		3.4	0.19301	0.13552		3.4	0.00794	0.06203
-8.9	-0.00158	0.06479		3.5	0.18598	0.14984		3.5	0.00806	0.06244
-8.8	-0.00233	0.0648		3.6	0.17629	0.16632		3.6	0.00815	0.0618
-8.7	-0.00233	0.06462		3.7	0.16803	0.18463		3.7	0.00777	0.06209
-8.6	-0.0023	0.06473		3.8	0.1579	0.20131		3.8	0.00989	0.06192
-8.5	-0.00257	0.06466		3.9	0.14663	0.21707		3.9	0.00981	0.06188
-8.4	-0.00198	0.06446		4	0.13603	0.22756		4	0.01186	0.06237
-8.3	-0.00201	0.06458		4.1	0.12587	0.23435		4.1	0.01143	0.0616
-8.2	-0.00161	0.06476		4.2	0.11574	0.23499		4.2	0.01271	0.06247
-8.1	-0.00143	0.06454		4.3	0.10682	0.23093		4.3	0.01442	0.0618
-8	-0.00175	0.06455		4.4	0.09777	0.22255		4.4	0.01555	0.06165
-7.9	-0.00195	0.06457		4.5	0.08931	0.21088		4.5	0.01718	0.06203
-7.8	-0.00207	0.06447		4.6	0.08206	0.1974		4.6	0.01898	0.06165
-7.7	-0.00149	0.06423		4.7	0.07415	0.18255		4.7	0.02005	0.06185
-7.6	-0.00102	0.06433		4.8	0.06803	0.16725		4.8	0.02171	0.06217
-7.5	-0.000791844	0.06449		4.9	0.06246	0.15248		4.9	0.02258	0.06136
-7.4	-0.00178	0.06442		5	0.05761	0.13903		5	0.02339	0.06175
-7.3	-0.00169	0.06434		5.1	0.05067	0.12696		5.1	0.02613	0.06203
-7.2	-0.00163	0.06446		5.2	0.04739	0.11668		5.2	0.02615	0.0618
-7.1	-0.000911844	0.06443		5.3	0.04442	0.10671		5.3	0.02677	0.06217
-7	-0.000671844	0.06433		5.4	0.0401	0.09899		5.4	0.02857	0.06185
-6.9	-0.00111	0.06431		5.5	0.03667	0.09215		5.5	0.02813	0.06215
-6.8	-0.00131	0.06441		5.6	0.03317	0.08692		5.6	0.03007	0.06197
-6.7	-0.000965174	0.06439		5.7	0.03075	0.08184		5.7	0.03033	0.06229
-6.6	-0.00119	0.06411		5.8	0.02706	0.07821		5.8	0.03074	0.062
-6.5	-0.000738504	0.06427		5.9	0.02575	0.07572		5.9	0.03222	0.06232
-6.4	-0.00169	0.06417		6	0.02309	0.07329		6	0.03131	0.06175
-6.3	-0.000325174	0.06401		6.1	0.02181	0.07051		6.1	0.03225	0.06217
-6.2	-0.000938504	0.0643		6.2	0.01974	0.06945		6.2	0.03199	0.06212
-6.1	-0.000565174	0.06421		6.3	0.01759	0.06827		6.3	0.03281	0.0618
-6	-0.000965174	0.06399		6.4	0.01483	0.06711		6.4	0.03405	0.06247
-5.9	-0.000271844	0.06411		6.5	0.01455	0.06644		6.5	0.03277	0.06229
-5.8	-0.000298504	0.06419		6.6	0.01399	0.0654		6.6	0.03429	0.0622
-5.7	-9.85038e-05	0.06409		6.7	0.01261	0.06592		6.7	0.03422	0.0616
-5.6	0.000394826	0.06403		6.8	0.01229	0.06501		6.8	0.03547	0.0622
-5.5	-0.000351844	0.06423		6.9	0.01133	0.06513		6.9	0.03518	0.06175
-5.4	-0.000965174	0.06413		7	0.01057	0.06439		7	0.03545	0.06203
-5.3	-0.000791844	0.06429		7.1	0.01014	0.06456		7.1	0.03567	0.06209
-5.2	7.48262e-05	0.06419		7.2	0.01017	0.06464		7.2	0.03599	0.06232
-5.1	-0.000178504	0.06438		7.3	0.0101	0.06432		7.3	0.03611	0.06183
-5	-0.000565174	0.06437		7.4	0.00883	0.06392		7.4	0.03707	0.06192
-4.9	0.000248156	0.06422		7.5	0.01025	0.06417		7.5	0.03651	0.06195
-4.8	-3.18438e-05	0.06434		7.6	0.00911	0.06432		7.6	0.03779	0.06177
-4.7	2.14962e-05	0.06423		7.7	0.00982	0.06403		7.7	0.03727	0.06165
-4.6	0.000608156	0.06415		7.8	0.00921	0.06392		7.8	0.03779	0.06139
-4.5	0.000488156	0.06419		7.9	0.01014	0.06375		7.9	0.03817	0.06279
-4.4	0.000194826	0.06418		8	0.00906	0.06403		8	0.03767	0.06227
-4.3	0.000461486	0.06429		8.1	0.00906	0.06427		8.1	0.03762	0.06203
-4.2	0.000741496	0.06415		8.2	0.00973	0.06392		8.2	0.03771	0.06241
-4.1	2.14962e-05	0.06414		8.3	0.01022	0.06403		8.3	0.03806	0.06203
-4	0.000368166	0.0645		8.4	0.00955	0.06397		8.4	0.03701	0.06188
-3.9	0.000568156	0.06441		8.5	0.01095	0.06357		8.5	0.03821	0.06229
-3.8	0.00118	0.06447		8.6	0.01135	0.0634		8.6	0.03785	0.06185
-3.7	0.000288156	0.06423		8.7	0.01039	0.06403		8.7	0.03791	0.06205
-3.6	0.00121	0.06421		8.8	0.01153	0.06351		8.8	0.03849	0.062
-3.5	0.000981496	0.06431		8.9	0.01345	0.06348		8.9	0.03742	0.06203
-3.4	0.000634826	0.06457		9	0.01258	0.06409		9	0.03707	0.06244
-3.3	0.00182	0.06439		9.1	0.01362	0.06412		9.1	0.03821	0.062
-3.2	0.00214	0.06449		9.2	0.01325	0.06333		9.2	0.03759	0.06192
-3.1	0.00295	0.06451		9.3	0.01406	0.0642		9.3	0.03693	0.06232
-3	0.00359	0.06476		9.4	0.01562	0.06397		9.4	0.03739	0.06235
-2.9	0.00539	0.06463		9.5	0.01545	0.06328		9.5	0.03673	0.06227
-2.8	0.00771	0.06499		9.6	0.01658	0.06395		9.6	0.03718	0.06205
-2.7	0.01173	0.0654		9.7	0.01618	0.06343		9.7	0.03649	0.06217
-2.6	0.01723	0.06605		9.8	0.01757	0.06331		9.8	0.03666	0.06168
-2.5	0.02458	0.06657		9.9	0.01823	0.06407		9.9	0.03777	0.06229
-2.4	0.03106	0.06773		10	0.01847	0.06357		10	0.03585	0.06241
-2.3	0.0385	0.06905		10.1	0.01949	0.06397		10.1	0.03641	0.062
-2.2	0.04595	0.07153		10.2	0.01939	0.06377		10.2	0.03609	0.06205
-2.1	0.05394	0.07417		10.3	0.01986	0.0642		10.3	0.03523	0.06212
-2	0.05894	0.07771		10.4	0.02122	0.06372		10.4	0.03605	0.06183
-1.9	0.06378	0.08261		10.5	0.02181	0.06409		10.5	0.03547	0.06203
-1.8	0.06809	0.08853		10.6	0.02143	0.0638		10.6	0.03594	0.06217
-1.7	0.07145	0.09592		10.7	0.02193	0.06415		10.7	0.03491	0.0622
-1.6	0.07043	0.10523		10.8	0.02149	0.06319		10.8	0.0355	0.06235
-1.5	0.07087	0.11549		10.9	0.02274	0.06363		10.9	0.03559	0.06232
-1.4	0.06945	0.12667		11	0.02297	0.06403		11	0.0353	0.06255
-1.3	0.06599	0.13822		11.1	0.02349	0.06389		11.1	0.03579	0.06197
-1.2	0.06254	0.14981		11.2	0.02402	0.06409		11.2	0.03439	0.06241
-1.1	0.05699	0.16073		11.3	0.02346	0.06385		11.3	0.0351	0.06171
-1	0.05167	0.17077		11.4	0.02303	0.06372		11.4	0.03545	0.06171
-0.9	0.04721	0.17974		11.5	0.02501	0.06375		11.5	0.03463	0.06197
-0.8	0.04085	0.1877		11.6	0.02486	0.0636		11.6	0.03555	0.06192
-0.7	0.03638	0.19465		11.7	0.02437	0.06385		11.7	0.03457	0.06244
-0.6	0.03227	0.20011		11.8	0.02529	0.06449		11.8	0.03434	0.06203
-0.5	0.02773	0.20497		11.9	0.02442	0.06351		11.9	0.03457	0.06185
-0.4	0.02546	0.20889		12	0.02546	0.06403		12	0.03449	0.06197
-0.3	0.0225	0.21206		12.1	0.02533	0.06375		12.1	0.03382	0.06188
-0.2	0.01965	0.21455		12.2	0.02415	0.0636		12.2	0.0337	0.06197
-0.1	0.01858	0.21668		12.3	0.02491	0.06397		12.3	0.03425	0.06237
3.98743e-13	0.01822	0.21831		12.4	0.02501	0.06328		12.4	0.0337	0.06192
0.1	0.01593	0.21915		12.5	0.02543	0.06365		12.5	0.03466	0.06217
0.2	0.01518	0.22003		12.6	0.02381	0.064		12.6	0.03469	0.0616
0.3	0.01471	0.22067		12.7	0.02565	0.06424		12.7	0.03251	0.06205
0.4	0.01375	0.22124		12.8	0.02393	0.06372		12.8	0.03175	0.06205
0.5	0.01326	0.22125		12.9	0.02277	0.06365		12.9	0.03135	0.06171
0.6	0.01262	0.2216		13	0.02259	0.06429		13	0.03057	0.06188
0.7	0.01277	0.22117		13.1	0.02154	0.06351		13.1	0.02993	0.06151
0.8	0.01245	0.22111		13.2	0.02169	0.06348		13.2	0.02946	0.06163
0.9	0.01378	0.22075		13.3	0.02102	0.0636		13.3	0.02941	0.06232
1	0.01417	0.22057		13.4	0.02067	0.06313		13.4	0.02793	0.06212
1.1	0.01402	0.21975		13.5	0.02065	0.06325		13.5	0.02722	0.06217
1.2	0.01407	0.21956		13.6	0.01954	0.06372		13.6	0.02813	0.06209
1.3	0.01555	0.21849		13.7	0.01914	0.0634		13.7	0.02682	0.06183
1.4	0.01646	0.21782		13.8	0.0185	0.06397		13.8	0.02694	0.06281
1.5	0.01738	0.21673		13.9	0.01841	0.06429		13.9	0.02653	0.06215
1.6	0.01925	0.21553		14	0.01806	0.06351		14	0.02603	0.06188
1.7	0.02133	0.214		14.1	0.01737	0.06383		14.1	0.02473	0.0616
1.8	0.02357	0.21174		14.2	0.01655	0.06389		14.2	0.02563	0.06232
1.9	0.02593	0.20938		14.3	0.01693	0.06389		14.3	0.02527	0.06183
2	0.03022	0.2063		14.4	0.01638	0.0634		14.4	0.02426	0.06185
2.1	0.0321	0.20288		14.5	0.01611	0.06383		14.5	0.02455	0.06195
2.2	0.03431	0.19867		14.6	0.01537	0.06385		14.6	0.02307	0.06153
2.3	0.03681	0.19449		14.7	0.01431	0.06372		14.7	0.02345	0.06212
2.4	0.03811	0.18958		14.8	0.01451	0.06357		14.8	0.02325	0.06267
2.5	0.04146	0.18473		14.9	0.01483	0.0638		14.9	0.02371	0.06203
2.6	0.04287	0.17921		15	0.01473	0.06365		15	0.0227	0.06145
2.7	0.04541	0.17386		15.1	0.01525	0.06357		15.1	0.02229	0.06195
2.8	0.04834	0.16818		15.2	0.01409	0.06333		15.2	0.02189	0.06215
2.9	0.05017	0.16253		15.3	0.01394	0.06343		15.3	0.02189	0.06175
3	0.05263	0.15689		15.4	0.01338	0.06424		15.4	0.02159	0.06165
3.1	0.0551	0.15119		15.5	0.01185	0.06357		15.5	0.02159	0.06224
3.2	0.05719	0.14559		15.6	0.01397	0.06345		15.6	0.02037	0.06209
3.3	0.06025	0.13993		15.7	0.01298	0.06409		15.7	0.02066	0.06261
3.4	0.06329	0.13463		15.8	0.01214	0.06449		15.8	0.0209	0.06205
3.5	0.06727	0.12974		15.9	0.01197	0.06395		15.9	0.02069	0.06185
3.6	0.07078	0.12507		16	0.01185	0.06403		16	0.01997	0.06183
3.7	0.07485	0.1206		16.1	0.01095	0.06383		16.1	0.01999	0.062
3.8	0.07926	0.11658		16.2	0.01063	0.064		16.2	0.01935	0.06232
3.9	0.0835	0.11345		16.3	0.01135	0.06395		16.3	0.01945	0.06269
4	0.08777	0.11026		16.4	0.01059	0.06353		16.4	0.01918	0.062
4.1	0.0923	0.10794		16.5	0.01115	0.0638		16.5	0.01863	0.06203
4.2	0.09689	0.10593		16.6	0.01074	0.06363		16.6	0.01837	0.06192
4.3	0.1013	0.10437		16.7	0.00975	0.06365		16.7	0.01689	0.06229
4.4	0.10661	0.10321		16.8	0.00943	0.06377		16.8	0.01787	0.06212
4.5	0.11227	0.1025		16.9	0.00909	0.06375		16.9	0.01642	0.06177
4.6	0.11689	0.10241		17	0.00909	0.06375		17	0.01706	0.06203
4.7	0.12137	0.10194		17.1	0.00869	0.0638		17.1	0.01651	0.06241
4.8	0.12702	0.10209		17.2	0.00894	0.06372		17.2	0.01721	0.06217
4.9	0.13066	0.10211		17.3	0.00901	0.06368		17.3	0.01595	0.06156
5	0.13414	0.10281		17.4	0.00993	0.06365		17.4	0.01671	0.06188
5.1	0.13821	0.10317		17.5	0.00798	0.06389		17.5	0.01622	0.06209
5.2	0.14143	0.10357		17.6	0.00645	0.0636		17.6	0.01546	0.06215
5.3	0.14465	0.10397		17.7	0.00729	0.06409		17.7	0.01501	0.06185
5.4	0.1479	0.10447		17.8	0.00877	0.0636		17.8	0.01459	0.06188
5.5	0.1499	0.10485		17.9	0.0077	0.06343		17.9	0.01533	0.06217
5.6	0.15174	0.10575		18	0.00795	0.06403		18	0.01422	0.06175
5.7	0.15287	0.10649		18.1	0.00729	0.064		18.1	0.01402	0.06177
5.8	0.15354	0.10787		18.2	0.00729	0.06308		18.2	0.01363	0.06197
5.9	0.15429	0.10949		18.3	0.00558	0.06383		18.3	0.01297	0.06171
6	0.15421	0.11181		18.4	0.00633	0.06375		18.4	0.01285	0.06128
6.1	0.15238	0.11465		18.5	0.00642	0.06459		18.5	0.01323	0.06205
6.2	0.15179	0.1187		18.6	0.00699	0.06383		18.6	0.01358	0.06255
6.3	0.1493	0.12311		18.7	0.00581	0.06363		18.7	0.0123	0.06224
6.4	0.14523	0.12825		18.8	0.00403	0.06392		18.8	0.01311	0.062
6.5	0.14149	0.13419		18.9	0.00601	0.06392		18.9	0.01262	0.06197
6.6	0.13739	0.14067		19	0.00465	0.06389		19	0.01102	0.06217
6.7	0.13323	0.14799		19.1	0.00537	0.06308		19.1	0.01163	0.0622
6.8	0.12699	0.15522		19.2	0.00474	0.06372		19.2	0.01186	0.06183
6.9	0.12247	0.16258		19.3	0.00462	0.0638		19.3	0.01073	0.06215
7	0.11573	0.16987		19.4	0.00465	0.06343		19.4	0.01111	0.06185
7.1	0.11089	0.17697		19.5	0.00541	0.06395		19.5	0.01154	0.06224
7.2	0.10507	0.18333		19.6	0.0045	0.06375		19.6	0.01006	0.06197
7.3	0.09891	0.18927		19.7	0.00329	0.06375		19.7	0.01001	0.0622
7.4	0.09373	0.19452		19.8	0.00558	0.06383		19.8	0.00983	0.06183
7.5	0.08841	0.19859		19.9	0.00442	0.06375		19.9	0.01001	0.06197
7.6	0.08422	0.20189		20	0.00398	0.06375		20	0.00971	0.06217
7.7	0.07955	0.20407		20.1	0.00361	0.06417		20.1	0.00875	0.06197
7.8	0.07377	0.20553		20.2	0.00366	0.06325		20.2	0.00759	0.06217
7.9	0.07098	0.20579		20.3	0.00319	0.06353		20.3	0.00887	0.06192
8	0.06695	0.20539		20.4	0.00262	0.06412		20.4	0.00855	0.06185
8.1	0.06303	0.20394		20.5	0.00299	0.0638		20.5	0.00722	0.06151
8.2	0.05986	0.20211		20.6	0.00334	0.06377		20.6	0.00739	0.06185
8.3	0.05729	0.19929		20.7	0.00149	0.06368		20.7	0.00751	0.06175
8.4	0.05458	0.19574		20.8	0.00223	0.06353		20.8	0.0069	0.06209
8.5	0.05145	0.19205		20.9	0.00215	0.06365		20.9	0.00638	0.06183
8.6	0.04958	0.18762		21	0.00169	0.06407		21	0.00638	0.06237
8.7	0.04642	0.18301		21.1	0.00241	0.06412		21.1	0.0069	0.06217
8.8	0.0443	0.17809		21.2	0.00209	0.06397		21.2	0.00635	0.06252
8.9	0.04193	0.17297		21.3	0.00206	0.06375		21.3	0.00507	0.06227
9	0.0407	0.16805		21.4	0.00171	0.064		21.4	0.00571	0.06188
9.1	0.03881	0.16273		21.5	0.00142	0.06328		21.5	0.00463	0.06175
9.2	0.03559	0.15737		21.6	0.000432833	0.0636		21.6	0.00461	0.06192
9.3	0.03501	0.15261		21.7	0.000819513	0.0638		21.7	0.00481	0.06212
9.4	0.03394	0.14743		21.8	0.00122	0.06407		21.8	0.00414	0.06229
9.5	0.03197	0.14248		21.9	0.0011	0.0636		21.9	0.00402	0.0622
9.6	0.02985	0.13795		22	0.000752843	0.06409		22	0.00325	0.06177
9.7	0.02906	0.13311		22.1	0.000752843	0.06375		22.1	0.00357	0.06168
9.8	0.02778	0.1288		22.2	-0.000900487	0.06363		22.2	0.00219	0.06203
9.9	0.02593	0.12461		22.3	-0.000113827	0.06392		22.3	0.00109	0.06195
10	0.02505	0.12076		22.4	3.28429e-05	0.06439		22.4	0.00118	0.06165
10.1	0.02351	0.11685		22.5	-0.000673827	0.06397		22.5	-0.00029594	0.06203
10.2	0.02275	0.11322		22.6	-0.000433827	0.06429		22.6	-0.00090594	0.06235
10.3	0.02221	0.10988		22.7	-0.00186	0.06385		22.7	-0.00175	0.06153
10.4	0.02102	0.10644		22.8	-0.00203	0.06377		22.8	-0.00385	0.06163
10.5	0.0195	0.10369		22.9	-0.00247	0.06409		22.9	-0.0055	0.06197
10.6	0.01997	0.10083		23	-0.00331	0.06383		23	-0.00802	0.06177
10.7	0.01869	0.09809		23.1	-0.00726	0.06353		23.1	-0.01035	0.06171
10.8	0.01834	0.09556		23.2	-0.01355	0.06488		23.2	-0.01273	0.06229
10.9	0.01686	0.09329		23.3	-0.02151	0.06473		23.3	-0.01935	0.06185
11	0.01637	0.09117		23.4	-0.03107	0.06597		23.4	-0.03351	0.06156
11.1	0.01654	0.08889		23.5	-0.03905	0.06772		23.5	-0.04751	0.06104
11.2	0.01533	0.08704		23.6	-0.05265	0.07061		23.6	-0.06014	0.0604
11.3	0.0155	0.08507		23.7	-0.06205	0.07488		23.7	-0.07234	0.05995
11.4	0.01439	0.08374		23.8	-0.07373	0.07828		23.8	-0.08221	0.05965
11.5	0.01335	0.08211		23.9	-0.08542	0.08307		23.9	-0.09507	0.05904
11.6	0.01341	0.08075		24	-0.09538	0.08637		24	-0.11009	0.05941
11.7	0.01239	0.07923		24.1	-0.10555	0.08895		24.1	-0.12441	0.05907
11.8	0.01279	0.07817		24.2	-0.11533	0.09124		24.2	-0.14066	0.05956
11.9	0.01207	0.07695		24.3	-0.12486	0.09504		24.3	-0.15821	0.05963
12	0.01089	0.07553		24.4	-0.13359	0.10113		24.4	-0.1697	0.05985
12.1	0.01207	0.0749		24.5	-0.13667	0.11295		24.5	-0.18082	0.06049
12.2	0.01038	0.07376		24.6	-0.13906	0.12975		24.6	-0.19354	0.06069
12.3	0.00961	0.07282		24.7	-0.13775	0.15075		24.7	-0.20611	0.06125
12.4	0.01089	0.07243		24.8	-0.13275	0.17345		24.8	-0.21637	0.06116
12.5	0.00989	0.07175		24.9	-0.12353	0.19309		24.9	-0.22695	0.06224
12.6	0.00847	0.07095		25	-0.11269	0.20871		25	-0.23614	0.06267
12.7	0.00766	0.07064		25.1	-0.10287	0.21683		25.1	-0.24561	0.06247
12.8	0.00887	0.06953		25.2	-0.09333	0.21909		25.2	-0.25495	0.06385
12.9	0.00813	0.06963		25.3	-0.08359	0.21704		25.3	-0.2625	0.06415
13	0.00754	0.06891		25.4	-0.07878	0.21063		25.4	-0.26849	0.0642
13.1	0.00702	0.06849		25.5	-0.07775	0.20197		25.5	-0.27202	0.06424
13.2	0.00539	0.06799		25.6	-0.07842	0.19165		25.6	-0.27554	0.06383
13.3	0.0067	0.06813		25.7	-0.08322	0.18103		25.7	-0.28085	0.06377
13.4	0.00603	0.06747		25.8	-0.09059	0.16867		25.8	-0.28573	0.06363
13.5	0.00539	0.06727		25.9	-0.10174	0.15652		25.9	-0.28927	0.06311
13.6	0.00463	0.06689		26	-0.11527	0.14421		26	-0.29322	0.06273
13.7	0.00463	0.06683		26.1	-0.12918	0.13319		26.1	-0.29709	0.06188
13.8	0.00507	0.06654		26.2	-0.14555	0.12449		26.2	-0.30118	0.06171
13.9	0.00475	0.06638		26.3	-0.15985	0.11648		26.3	-0.30153	0.06104
14	0.00461	0.06617		26.4	-0.17215	0.11179		26.4	-0.30379	0.06059
14.1	0.00357	0.06609		26.5	-0.18255	0.10841		26.5	-0.30217	0.06035
14.2	0.00406	0.06587		26.6	-0.19141	0.10703		26.6	-0.29781	0.06035
14.3	0.00397	0.06557		26.7	-0.19989	0.10809		26.7	-0.28933	0.05892
14.4	0.00449	0.06536		26.8	-0.20339	0.10932		26.8	-0.27566	0.05963
14.5	0.0035	0.06557		26.9	-0.20647	0.11051		26.9	-0.26282	0.05983
14.6	0.00429	0.06524		27	-0.20889	0.11265		27	-0.24371	0.06009
14.7	0.00339	0.06535		27.1	-0.21145	0.11416		27.1	-0.22191	0.06003
14.8	0.00286	0.06527		27.2	-0.21281	0.11495		27.2	-0.19206	0.06067
14.9	0.00278	0.06512		27.3	-0.21254	0.11547		27.3	-0.15446	0.06171
15	0.00335	0.06493		27.4	-0.21423	0.11584		27.4	-0.11275	0.06185
15.1	0.00315	0.06505		27.5	-0.21377	0.11457		27.5	-0.07518	0.06163
15.2	0.00286	0.06495		27.6	-0.21466	0.11292		27.6	-0.04626	0.06255
15.3	0.00298	0.06469		27.7	-0.21633	0.11208		27.7	-0.02739	0.06197
15.4	0.00223	0.06492		27.8	-0.21458	0.11193		27.8	-0.01749	0.06212
15.5	0.00339	0.06451		27.9	-0.21365	0.11307		27.9	-0.01243	0.06195
15.6	0.00286	0.06466		28	-0.20962	0.11599		28	-0.00901	0.06217
15.7	0.00327	0.06454		28.1	-0.20825	0.12179		28.1	-0.00838	0.06209
15.8	0.00286	0.06467		28.2	-0.20329	0.13079		28.2	-0.00745	0.06165
15.9	0.00121	0.06442		28.3	-0.19861	0.14196		28.3	-0.00657	0.06235
16	0.00281	0.06443		28.4	-0.19062	0.15635		28.4	-0.00866	0.06195
16.1	0.00187	0.0643		28.5	-0.18377	0.17311		28.5	-0.00686	0.06203
16.2	0.00209	0.06446		28.6	-0.17366	0.18968		28.6	-0.0075	0.06183
16.3	0.00261	0.0641		28.7	-0.16321	0.20575		28.7	-0.00689	0.06227
16.4	0.00234	0.06431		28.8	-0.15326	0.21909		28.8	-0.00861	0.06185
16.5	0.0017	0.06434		28.9	-0.1417	0.22977		28.9	-0.00811	0.062
16.6	0.00197	0.06437		29	-0.13031	0.23516		29	-0.00873	0.06192
16.7	0.00273	0.06421		29.1	-0.12239	0.23627		29.1	-0.00942	0.06215
16.8	0.00229	0.0643		29.2	-0.10929	0.23345		29.2	-0.01166	0.06192
16.9	0.00145	0.06395		29.3	-0.10001	0.22573		29.3	-0.01183	0.0618
17	0.000928156	0.06397		29.4	-0.09091	0.21591		29.4	-0.0129	0.06192
17.1	0.00118	0.06414		29.5	-0.08537	0.20331		29.5	-0.01491	0.06247
17.2	0.00133	0.06414		29.6	-0.07726	0.19069		29.6	-0.01746	0.06241
17.3	0.00138	0.06422		29.7	-0.07114	0.17639		29.7	-0.01842	0.0622
17.4	0.00155	0.06403		29.8	-0.06411	0.16227		29.8	-0.01963	0.06145
17.5	0.00118	0.06417		29.9	-0.05938	0.14971		29.9	-0.02165	0.06209
17.6	0.000808156	0.0639		30	-0.05418	0.13731		30	-0.02283	0.06185
17.7	0.00123	0.06381		30.1	-0.04843	0.12644		30.1	-0.02461	0.062
17.8	0.000781496	0.06406		30.2	-0.04594	0.11724		30.2	-0.02603	0.06203
17.9	0.000688156	0.06395		30.3	-0.0419	0.10828		30.3	-0.02791	0.062
18	0.00155	0.06397		30.4	-0.03685	0.10111		30.4	-0.02954	0.06197
18.1	-0.000178504	0.06406		30.5	-0.03534	0.09481		30.5	-0.02858	0.06227
18.2	0.00179	0.06382		30.6	-0.03191	0.08931		30.6	-0.03033	0.06177
18.3	0.000221496	0.06393		30.7	-0.02913	0.08487		30.7	-0.03087	0.0618
18.4	0.00187	0.06413		30.8	-0.02738	0.08092		30.8	-0.03161	0.06232
18.5	0.000741496	0.06391		30.9	-0.02433	0.07821		30.9	-0.03262	0.06212
18.6	0.000194826	0.06409		31	-0.02169	0.07561		31	-0.03227	0.06229
18.7	0.00113	0.06374		31.1	-0.01983	0.07364		31.1	-0.03143	0.06188
18.8	0.000221496	0.06411		31.2	-0.01829	0.07117		31.2	-0.03257	0.06215
18.9	0.000688156	0.06379		31.3	-0.01693	0.07007		31.3	-0.03366	0.06209
19	0.00121	0.0641		31.4	-0.01571	0.06913		31.4	-0.0343	0.06232
19.1	0.000741496	0.06377		31.5	-0.01481	0.06836		31.5	-0.03491	0.06195
19.2	0.000434826	0.06402		31.6	-0.01318	0.06723		31.6	-0.03503	0.06244
19.3	0.000861496	0.06386		31.7	-0.01313	0.06629		31.7	-0.03561	0.06215
19.4	-0.000271844	0.06374		31.8	-0.01353	0.06617		31.8	-0.03587	0.06156
19.5	0.000221496	0.06403		31.9	-0.01286	0.06609		31.9	-0.03677	0.06163
19.6	-5.17385e-06	0.06382		32	-0.01101	0.06551		32	-0.03805	0.06215
19.7	-0.000325174	0.0639		32.1	-0.01031	0.06496		32.1	-0.03735	0.06235
19.8	-0.000378504	0.06401		32.2	-0.01025	0.06499		32.2	-0.03805	0.06197
19.9	0.00103	0.06402		32.3	-0.00973	0.06447		32.3	-0.03726	0.06215
20	2.14962e-05	0.06395		32.4	-0.00963	0.06491		32.4	-0.03883	0.06237
20.1	-0.000378504	0.06405		32.5	-0.0095	0.06432		32.5	-0.0391	0.06209
20.2	-0.000498504	0.06397		32.6	-0.00946	0.06452		32.6	-0.0391	0.06197
20.3	-5.85038e-05	0.0641		32.7	-0.00911	0.06409		32.7	-0.03973	0.06255
20.4	-0.000645174	0.06395		32.8	-0.00897	0.0642		32.8	-0.04005	0.06171
20.5	-0.000818504	0.06393		32.9	-0.01022	0.06385		32.9	-0.03938	0.06215
20.6	-0.000818504	0.06415		33	-0.00935	0.06424		33	-0.03866	0.06269
20.7	-0.000791844	0.06395		33.1	-0.00978	0.06424		33.1	-0.03799	0.06255
20.8	-0.000325174	0.06398		33.2	-0.01091	0.0636		33.2	-0.03839	0.06244
20.9	-3.18438e-05	0.06399		33.3	-0.01089	0.06441		33.3	-0.03994	0.06247
21	-0.00119	0.06395		33.4	-0.01106	0.06403		33.4	-0.03758	0.06227
21.1	-0.000791844	0.06405		33.5	-0.0113	0.06439		33.5	-0.03793	0.06237
21.2	-0.00109	0.06405		33.6	-0.01182	0.06348		33.6	-0.03787	0.06249
21.3	-0.000965174	0.06397		33.7	-0.01074	0.0638		33.7	-0.0375	0.06215
21.4	-0.000671844	0.06409		33.8	-0.01251	0.06372		33.8	-0.03761	0.06261
21.5	-0.00129	0.06441		33.9	-0.01246	0.06424		33.9	-0.03627	0.06151
21.6	-0.00163	0.06425		34	-0.01342	0.0638		34	-0.03694	0.06148
21.7	-0.00141	0.06431		34.1	-0.01399	0.06385		34.1	-0.03834	0.06224
21.8	-0.00267	0.06423		34.2	-0.01409	0.06407		34.2	-0.03738	0.06188
21.9	-0.00218	0.06426		34.3	-0.01394	0.06407		34.3	-0.03726	0.06224
22	-0.00277	0.06439		34.4	-0.01525	0.06417		34.4	-0.03659	0.06279
22.1	-0.00631	0.06465		34.5	-0.01437	0.06395		34.5	-0.03671	0.06156
22.2	-0.00831	0.065		34.6	-0.01666	0.06403		34.6	-0.03567	0.06229
22.3	-0.01165	0.06517		34.7	-0.01841	0.06368		34.7	-0.03666	0.06227
22.4	-0.01839	0.06573		34.8	-0.01794	0.06368		34.8	-0.03546	0.06217
22.5	-0.02547	0.06641		34.9	-0.01797	0.06429		34.9	-0.03573	0.06175
22.6	-0.03282	0.06788		35	-0.01809	0.06365		35	-0.03558	0.06224
22.7	-0.04115	0.06987		35.1	-0.01914	0.06389		35.1	-0.0361	0.06229
22.8	-0.04742	0.07183		35.2	-0.01981	0.06415		35.2	-0.03543	0.06203
22.9	-0.0553	0.07491		35.3	-0.01995	0.0636		35.3	-0.03541	0.06165
23	-0.06017	0.07912		35.4	-0.02137	0.0642		35.4	-0.03595	0.06209
23.1	-0.06426	0.08459		35.5	-0.02105	0.06409		35.5	-0.03581	0.06215
23.2	-0.06859	0.0913		35.6	-0.02215	0.06363		35.6	-0.03587	0.06215
23.3	-0.07042	0.09937		35.7	-0.02257	0.0636		35.7	-0.03454	0.06188
23.4	-0.0721	0.10907		35.8	-0.02235	0.06336		35.8	-0.0341	0.06205
23.5	-0.07161	0.11975		35.9	-0.02341	0.06389		35.9	-0.03445	0.06249
23.6	-0.06862	0.13125		36	-0.02253	0.06383		36	-0.03459	0.06235
23.7	-0.06595	0.14273		36.1	-0.02257	0.06311		36.1	-0.03469	0.06241
23.8	-0.06122	0.15403		36.2	-0.02346	0.06372		36.2	-0.03447	0.06177
23.9	-0.05582	0.16445		36.3	-0.02285	0.06363		36.3	-0.03373	0.06203
24	-0.05007	0.17394		36.4	-0.02381	0.06351		36.4	-0.03349	0.06183
24.1	-0.04527	0.18243		36.5	-0.02378	0.06368		36.5	-0.03471	0.06197
24.2	-0.03938	0.18979		36.6	-0.02373	0.06372		36.6	-0.03494	0.06209
24.3	-0.03553	0.19621		36.7	-0.02309	0.06357		36.7	-0.0345	0.06209
24.4	-0.03099	0.20102		36.8	-0.02373	0.0636		36.8	-0.03395	0.06195
24.5	-0.02881	0.20576		36.9	-0.02437	0.06409		36.9	-0.03355	0.06227
24.6	-0.02521	0.20962		37	-0.02486	0.06432		37	-0.03331	0.06195
24.7	-0.02254	0.21243		37.1	-0.02442	0.06363		37.1	-0.03486	0.06197
24.8	-0.02039	0.21454		37.2	-0.02405	0.06281		37.2	-0.03218	0.0622
24.9	-0.01889	0.21628		37.3	-0.02457	0.06377		37.3	-0.03351	0.06171
25	-0.01769	0.21789		37.4	-0.02523	0.06427		37.4	-0.03349	0.06237
25.1	-0.01561	0.21925		37.5	-0.02418	0.064		37.5	-0.03398	0.06205
25.2	-0.01531	0.21981		37.6	-0.02401	0.06353		37.6	-0.03361	0.06229
25.3	-0.01383	0.22003		37.7	-0.02445	0.06407		37.7	-0.03245	0.062
25.4	-0.0127	0.22035		37.8	-0.02245	0.06375		37.8	-0.03146	0.06209
25.5	-0.01261	0.22063		37.9	-0.02163	0.06383		37.9	-0.03131	0.06163
25.6	-0.01287	0.22069		38	-0.02178	0.06383		38	-0.03003	0.06188
25.7	-0.01194	0.22079		38.1	-0.02175	0.06365		38.1	-0.02914	0.06185
25.8	-0.01258	0.22022		38.2	-0.01927	0.06343		38.2	-0.02957	0.06281
25.9	-0.01253	0.21981		38.3	-0.01981	0.06385		38.3	-0.02907	0.06217
26	-0.01322	0.21967		38.4	-0.01927	0.06385		38.4	-0.0285	0.06197
26.1	-0.01505	0.21933		38.5	-0.01925	0.0634		38.5	-0.02725	0.06195
26.2	-0.0149	0.21884		38.6	-0.01905	0.06385		38.6	-0.0269	0.06192
26.3	-0.01621	0.21809		38.7	-0.01797	0.06415		38.7	-0.02653	0.06205
26.4	-0.01621	0.21717		38.8	-0.01861	0.06385		38.8	-0.02663	0.06237
26.5	-0.01827	0.21607		38.9	-0.01739	0.06385		38.9	-0.02574	0.06195
26.6	-0.02002	0.21489		39	-0.01698	0.06441		39	-0.02577	0.062
26.7	-0.02254	0.21292		39.1	-0.01713	0.06368		39.1	-0.02513	0.062
26.8	-0.02385	0.21084		39.2	-0.01603	0.06377		39.2	-0.02493	0.06145
26.9	-0.02762	0.20851		39.3	-0.01565	0.06343		39.3	-0.02545	0.06156
27	-0.03023	0.20521		39.4	-0.01535	0.0636		39.4	-0.02463	0.06261
27.1	-0.03129	0.20187		39.5	-0.01475	0.06333		39.5	-0.02394	0.06215
27.2	-0.03526	0.19785		39.6	-0.01621	0.06427		39.6	-0.02411	0.06195
27.3	-0.03795	0.19359		39.7	-0.01557	0.06345		39.7	-0.02295	0.06217
27.4	-0.04083	0.18868		39.8	-0.01481	0.06353		39.8	-0.02347	0.06209
27.5	-0.04261	0.18364		39.9	-0.01382	0.06377		39.9	-0.02306	0.06259
27.6	-0.04423	0.17853		40	-0.01293	0.06397		40	-0.02293	0.06192
27.7	-0.0467	0.17273		40.1	-0.01301	0.06427		40.1	-0.02257	0.06185
27.8	-0.04818	0.167		40.2	-0.01377	0.06348		40.2	-0.02211	0.06215
27.9	-0.04981	0.16131		40.3	-0.01257	0.06403		40.3	-0.02185	0.06229
28	-0.05309	0.15568		40.4	-0.0133	0.06383		40.4	-0.02141	0.06235
28.1	-0.05538	0.14988		40.5	-0.01293	0.06299		40.5	-0.02194	0.06237
28.2	-0.05851	0.14431		40.6	-0.01106	0.06441		40.6	-0.02143	0.06197
28.3	-0.06113	0.13873		40.7	-0.01239	0.06389		40.7	-0.02094	0.06192
28.4	-0.06482	0.1331		40.8	-0.01229	0.06365		40.8	-0.01987	0.06224
28.5	-0.06778	0.12841		40.9	-0.0099	0.06417		40.9	-0.02002	0.06212
28.6	-0.07202	0.12386		41	-0.01147	0.06336		41	-0.0195	0.06203
28.7	-0.07567	0.11946		41.1	-0.01017	0.06331		41.1	-0.02019	0.06197
28.8	-0.07878	0.11573		41.2	-0.01007	0.06357		41.2	-0.01914	0.06252
28.9	-0.08337	0.11215		41.3	-0.01031	0.06372		41.3	-0.01874	0.06241
29	-0.08767	0.10948		41.4	-0.0101	0.06336		41.4	-0.01793	0.06175
29.1	-0.09318	0.10684		41.5	-0.01077	0.06407		41.5	-0.01758	0.06156
29.2	-0.09635	0.1051		41.6	-0.00963	0.06353		41.6	-0.01815	0.06237
29.3	-0.10245	0.10375		41.7	-0.00929	0.06351		41.7	-0.01837	0.06229
29.4	-0.10721	0.10243		41.8	-0.00914	0.06372		41.8	-0.01702	0.06224
29.5	-0.11265	0.10202		41.9	-0.00914	0.06377		41.9	-0.01766	0.06197
29.6	-0.11717	0.10164		42	-0.00921	0.06375		42	-0.01677	0.06252
29.7	-0.12261	0.10147		42.1	-0.00921	0.06372		42.1	-0.01685	0.06224
29.8	-0.12658	0.10185		42.2	-0.00781	0.06333		42.2	-0.01763	0.0618
29.9	-0.13015	0.10201		42.3	-0.00859	0.06383		42.3	-0.01671	0.06183
30	-0.13482	0.10227		42.4	-0.0079	0.06343		42.4	-0.01563	0.06237
30.1	-0.13869	0.10281		42.5	-0.00891	0.0638		42.5	-0.01618	0.06252
30.2	-0.14241	0.10325		42.6	-0.0079	0.0638		42.6	-0.01593	0.06212
30.3	-0.14534	0.10383		42.7	-0.00825	0.06368		42.7	-0.01537	0.06235
30.4	-0.14751	0.10415		42.8	-0.00778	0.06333		42.8	-0.01505	0.06177
30.5	-0.14954	0.10479		42.9	-0.00657	0.06372		42.9	-0.01491	0.06203
30.6	-0.15158	0.10539		43	-0.00729	0.06377		43	-0.01511	0.06195
30.7	-0.15247	0.10633		43.1	-0.00667	0.06383		43.1	-0.0145	0.06247
30.8	-0.15338	0.1077		43.2	-0.0079	0.06412		43.2	-0.01421	0.06205
30.9	-0.15283	0.10939		43.3	-0.00679	0.06392		43.3	-0.01418	0.06205
31	-0.15245	0.11205		43.4	-0.00699	0.06343		43.4	-0.01415	0.06224
31.1	-0.15205	0.11537		43.5	-0.00598	0.06403		43.5	-0.01374	0.06215
31.2	-0.14995	0.11907		43.6	-0.00633	0.06351		43.6	-0.01339	0.06247
31.3	-0.14693	0.12406		43.7	-0.00726	0.06368		43.7	-0.01322	0.06215
31.4	-0.14418	0.12943		43.8	-0.00621	0.06351		43.8	-0.01255	0.06232
31.5	-0.14046	0.13563		43.9	-0.00601	0.06385		43.9	-0.01183	0.06224
31.6	-0.13607	0.14201		44	-0.00549	0.06389		44	-0.01189	0.0618
31.7	-0.13075	0.14946		44.1	-0.00522	0.06357		44.1	-0.01211	0.062
31.8	-0.12623	0.15675		44.2	-0.00497	0.06348		44.2	-0.01035	0.06227
31.9	-0.12123	0.16416		44.3	-0.00534	0.06363		44.3	-0.01119	0.062
32	-0.11529	0.17143		44.4	-0.00447	0.0634		44.4	-0.01093	0.06175
32.1	-0.10922	0.1784		44.5	-0.00337	0.06375		44.5	-0.01134	0.06192
32.2	-0.10373	0.18477		44.6	-0.00389	0.06377		44.6	-0.01095	0.0622
32.3	-0.09795	0.19042		44.7	-0.00497	0.0638		44.7	-0.01075	0.06188
32.4	-0.0929	0.19569		44.8	-0.00453	0.0636		44.8	-0.00959	0.06232
32.5	-0.08857	0.20004		44.9	-0.00455	0.064		44.9	-0.01081	0.06203
32.6	-0.08319	0.20323		45	-0.00322	0.06407		45	-0.00863	0.06197
32.7	-0.07789	0.20548		45.1	-0.00406	0.06357		45.1	-0.0089	0.062
32.8	-0.0737	0.20705		45.2	-0.00299	0.06372		45.2	-0.00937	0.06197
32.9	-0.07062	0.20713		45.3	-0.00383	0.06412		45.3	-0.00881	0.06209
33	-0.06665	0.20659		45.4	-0.00297	0.06417		45.4	-0.00779	0.06217
33.1	-0.06287	0.20544		45.5	-0.00389	0.06392		45.5	-0.00861	0.06203
33.2	-0.06063	0.20329		45.6	-0.00293	0.06385		45.6	-0.00843	0.0616
33.3	-0.05625	0.20073		45.7	-0.00314	0.06407		45.7	-0.00881	0.06217
33.4	-0.05378	0.19743		45.8	-0.00218	0.0634		45.8	-0.00721	0.06235
33.5	-0.05094	0.19355		45.9	-0.0031	0.06343		45.9	-0.00634	0.06215
33.6	-0.04954	0.18937		46	-0.00305	0.06469		46	-0.00661	0.06237
33.7	-0.04699	0.18473		46.1	-0.00314	0.06353		46.1	-0.00657	0.06237
33.8	-0.04391	0.17993		46.2	-0.0011	0.06345		46.2	-0.00617	0.0622
33.9	-0.04229	0.17516		46.3	-0.00159	0.06397		46.3	-0.0053	0.06197
34	-0.04007	0.16989		46.4	-0.00238	0.06439		46.4	-0.00509	0.06175
34.1	-0.03859	0.16498		46.5	-0.00171	0.06336		46.5	-0.00442	0.06232
34.2	-0.03625	0.15973		46.6	-0.00142	0.06385		46.6	-0.00477	0.06185
34.3	-0.03477	0.15474		46.7	-0.00142	0.06333		46.7	-0.00341	0.06259
34.4	-0.03302	0.14949		46.8	-0.000753827	0.06392		46.8	-0.0037	0.06131
34.5	-0.03137	0.14476		46.9	-0.00162	0.06368		46.9	-0.00474	0.06264
34.6	-0.03043	0.13973		47	-0.000847157	0.06353		47	-0.00338	0.06235
34.7	-0.02917	0.1353		47.1	-0.00151	0.06375		47.1	-0.00251	0.06177
34.8	-0.02769	0.13083		47.2	-0.000407157	0.06392		47.2	-0.00274	0.06183
34.9	-0.02577	0.12673		47.3	0.000846173	0.06348		47.3	-0.00227	0.06217
35	-0.02493	0.12269		47.4	0.00105	0.06372		47.4	-0.00163	0.06171
35.1	-0.02422	0.11898		47.5	5.95029e-05	0.06383		47.5	-0.00049594	0.06229
35.2	-0.02246	0.11487		47.6	-0.000287157	0.06403		47.6	-0.00026594	0.06232
35.3	-0.02234	0.11173		47.7	0.000552843	0.06389		47.7	0.00123	0.06197
35.4	-0.02175	0.1083		47.8	0.00157	0.06368		47.8	0.00295	0.06183
35.5	-0.02045	0.10531		47.9	0.00297	0.06461		47.9	0.00577	0.06175
35.6	-0.01917	0.10251		48	0.00543	0.06377		48	0.00885	0.06255
35.7	-0.01963	0.09947		48.1	0.00889	0.0638		48.1	0.01119	0.06185
35.8	-0.01705	0.09691		48.2	0.01353	0.06363		48.2	0.01561	0.06205
35.9	-0.01618	0.09481		48.3	0.02073	0.06464		48.3	0.0209	0.06188
36	-0.01578	0.09228		48.4	0.02994	0.06417		48.4	0.03274	0.06212
36.1	-0.01539	0.08997		48.5	0.03929	0.06587		48.5	0.04857	0.06153
36.2	-0.01473	0.0883		48.6	0.05038	0.06708		48.6	0.06659	0.06145
36.3	-0.01383	0.08645		48.7	0.06049	0.07007		48.7	0.07882	0.06197
36.4	-0.01409	0.08479		48.8	0.07079	0.07424		48.8	0.0941	0.06185
36.5	-0.01415	0.08333		48.9	0.08287	0.07819		48.9	0.10757	0.06165
36.6	-0.01313	0.08152		49	0.09187	0.08289		49	0.12411	0.06153
36.7	-0.01261	0.08045		49.1	0.10258	0.08736		49.1	0.14099	0.06136
36.8	-0.01261	0.07935		49.2	0.1135	0.08941		49.2	0.1553	0.06143
36.9	-0.01179	0.07797		49.3	0.12178	0.09151		49.3	0.16826	0.06104
37	-0.01061	0.07685		49.4	0.12965	0.09568		49.4	0.17985	0.06087
37.1	-0.01031	0.07579		49.5	0.13479	0.10331		49.5	0.19302	0.06076
37.2	-0.01061	0.07481		49.6	0.13857	0.11633		49.6	0.20226	0.06143
37.3	-0.00994	0.07384		49.7	0.13961	0.13476		49.7	0.2139	0.06165
37.4	-0.01014	0.07311		49.8	0.1345	0.15721		49.8	0.22374	0.06183
37.5	-0.00953	0.07253		49.9	0.12691	0.17917		49.9	0.2331	0.06328
37.6	-0.00962	0.07171		50	0.11705	0.19785		50	0.24058	0.06328
37.7	-0.00881	0.07101		50.1	0.10601	0.21036		50.1	0.24837	0.06427
37.8	-0.00869	0.0704		50.2	0.09533	0.21601		50.2	0.25354	0.06456
37.9	-0.00846	0.06989		50.3	0.0845	0.21643		50.3	0.25934	0.06557
38	-0.00753	0.06945		50.4	0.07753	0.21176		50.4	0.26289	0.06563
38.1	-0.00663	0.06901		50.5	0.07459	0.20464		50.5	0.26791	0.06679
38.2	-0.00646	0.06872		50.6	0.07439	0.19571		50.6	0.27287	0.06699
38.3	-0.00617	0.06825		50.7	0.07933	0.18549		50.7	0.27842	0.06664
38.4	-0.00674	0.06808		50.8	0.08551	0.17497		50.8	0.28466	0.06653
38.5	-0.00439	0.06804		50.9	0.09637	0.16339		50.9	0.29137	0.06609
38.6	-0.00498	0.0676		51	0.10886	0.15243		51	0.29735	0.06568
38.7	-0.00503	0.06719		51.1	0.12259	0.14181		51.1	0.30249	0.06491
38.8	-0.00375	0.06719		51.2	0.13854	0.13168		51.2	0.30667	0.06461
38.9	-0.00419	0.06678		51.3	0.15337	0.12289		51.3	0.30731	0.06325
39	-0.00521	0.06649		51.4	0.16577	0.11633		51.4	0.30751	0.06299
39.1	-0.00498	0.06666		51.5	0.17742	0.11137		51.5	0.30234	0.06163
39.2	-0.00326	0.06627		51.6	0.18746	0.10816		51.6	0.29291	0.06044
39.3	-0.00422	0.06615		51.7	0.19301	0.10703		51.7	0.2795	0.05997
39.4	-0.00405	0.06599		51.8	0.19803	0.10693		51.8	0.26207	0.05913
39.5	-0.00331	0.06585		51.9	0.20311	0.10789		51.9	0.24193	0.05817
39.6	-0.00358	0.06588		52	0.20479	0.11039		52	0.21898	0.05795
39.7	-0.00422	0.06552		52.1	0.20729	0.11201		52.1	0.19273	0.05739
39.8	-0.00309	0.06569		52.2	0.20913	0.11379		52.2	0.16346	0.05791
39.9	-0.00326	0.06557		52.3	0.20977	0.11503		52.3	0.13289	0.0584
40	-0.00419	0.06524		52.4	0.21206	0.11529		52.4	0.10115	0.05995
40.1	-0.00239	0.06536		52.5	0.21266	0.11512		52.5	0.07295	0.06059
40.2	-0.00309	0.06508		52.6	0.21241	0.11416		52.6	0.04689	0.06163
40.3	-0.00286	0.06516		52.7	0.21214	0.11349		52.7	0.02813	0.06143
40.4	-0.0025	0.06505		52.8	0.2117	0.11184		52.8	0.0179	0.0622
40.5	-0.00175	0.0652		52.9	0.21078	0.11048		52.9	0.01285	0.06177
40.6	-0.00265	0.06492		53	0.20987	0.11085		53	0.0085	0.06163
40.7	-0.00259	0.06495		53.1	0.20723	0.1126		53.1	0.00809	0.06195
40.8	-0.0025	0.06504		53.2	0.20294	0.11668		53.2	0.00702	0.06205
40.9	-0.00225	0.06472		53.3	0.19882	0.12383		53.3	0.00606	0.06175
41	-0.00215	0.06462		53.4	0.19214	0.13531		53.4	0.00766	0.06241
41.1	-0.00193	0.06507		53.5	0.18593	0.14952		53.5	0.00739	0.06212
41.2	-0.00291	0.06493		53.6	0.17747	0.16589		53.6	0.00727	0.06232
41.3	-0.00134	0.06463		53.7	0.16801	0.1842		53.7	0.00855	0.06229
41.4	-0.00183	0.06481		53.8	0.15775	0.20128		53.8	0.00902	0.06237
41.5	-0.00143	0.06459		53.9	0.14655	0.21672		53.9	0.00974	0.06188
41.6	-0.00225	0.06488		54	0.13574	0.22805		54	0.0103	0.06217
41.7	-0.00181	0.06445		54.1	0.12585	0.23441		54.1	0.01137	0.06195
41.8	-0.00137	0.06417		54.2	0.11629	0.23481		54.2	0.01361	0.06237
41.9	-0.00169	0.06433		54.3	0.10551	0.23099		54.3	0.01419	0.06224
42	-0.00173	0.06453		54.4	0.0969	0.22307		54.4	0.01582	0.06171
42.1	-0.000871834	0.06415		54.5	0.08941	0.21105		54.5	0.01706	0.06188
42.2	-0.00117	0.06437		54.6	0.08171	0.19736		54.6	0.01839	0.06171
42.3	-0.000498504	0.06419		54.7	0.07422	0.18152		54.7	0.01927	0.06197
42.4	-0.00173	0.06422		54.8	0.0685	0.16684		54.8	0.02014	0.06229
42.5	-0.00173	0.06423		54.9	0.06147	0.15275		54.9	0.02241	0.06188
42.6	-0.00239	0.06438		55	0.05775	0.13903		55	0.02383	0.0618
42.7	-0.00114	0.0643		55.1	0.05238	0.12704		55.1	0.02438	0.06168
42.8	-0.000645174	0.06423		55.2	0.04811	0.11619		55.2	0.02623	0.06165
42.9	-0.00137	0.06431		55.3	0.04321	0.10636		55.3	0.02726	0.06215
43	-0.00117	0.06413		55.4	0.03995	0.09896		55.4	0.02825	0.06205
43.1	-0.00109	0.06409		55.5	0.03542	0.09185		55.5	0.0287	0.06235
43.2	-0.00126	0.06429		55.6	0.0327	0.0862		55.6	0.02949	0.06203
43.3	-0.00114	0.06438		55.7	0.03011	0.08193		55.7	0.02969	0.06183
43.4	-0.000498504	0.06419		55.8	0.02849	0.07836		55.8	0.02981	0.06177
43.5	-0.000271844	0.06445		55.9	0.02555	0.07512		55.9	0.03126	0.06195
43.6	-0.000738504	0.06425		56	0.02282	0.07256		56	0.0315	0.06212
43.7	-0.00213	0.06435		56.1	0.0207	0.07091		56.1	0.03234	0.06229
43.8	-0.000418504	0.06418		56.2	0.01917	0.06977		56.2	0.03205	0.06237
43.9	-0.000325174	0.06446		56.3	0.0165	0.06856		56.3	0.0321	0.06188
44	-0.000245174	0.06425		56.4	0.01562	0.06684		56.4	0.03286	0.06185
44.1	0.000341496	0.0645		56.5	0.01569	0.06624		56.5	0.03434	0.06203
44.2	-0.00114	0.06437		56.6	0.01455	0.06609		56.6	0.03379	0.06185
44.3	-0.00114	0.06435		56.7	0.01307	0.06537		56.7	0.03501	0.06232
44.4	7.48262e-05	0.06439		56.8	0.01167	0.06488		56.8	0.03518	0.06215
44.5	-0.000351844	0.06434		56.9	0.01115	0.06505		56.9	0.03481	0.06156
44.6	-0.000418504	0.0643		57	0.01133	0.06473		57	0.03533	0.06235
44.7	-0.000271844	0.06439		57.1	0.00982	0.06452		57.1	0.03565	0.06235
44.8	-0.000645174	0.06425		57.2	0.01002	0.06444		57.2	0.03661	0.06224
44.9	-0.000151844	0.06417		57.3	0.00921	0.06439		57.3	0.03622	0.06205
45	0.000954826	0.06417		57.4	0.00978	0.06424		57.4	0.03622	0.06148
45.1	0.000194826	0.06434		57.5	0.00926	0.06412		57.5	0.03703	0.06261
45.2	-5.85038e-05	0.06411		57.6	0.00965	0.06432		57.6	0.03727	0.06252
45.3	-9.85038e-05	0.06429		57.7	0.00906	0.06412		57.7	0.03701	0.06237
45.4	0.000248156	0.06435		57.8	0.00813	0.0638		57.8	0.03765	0.06224
45.5	-0.000525174	0.06431		57.9	0.00961	0.06409		57.9	0.03789	0.06224
45.6	0.000714826	0.06434		58	0.0099	0.064		58	0.03858	0.06185
45.7	0.000314826	0.06435		58.1	0.00929	0.06439		58.1	0.0373	0.06203
45.8	0.000861496	0.06429		58.2	0.00921	0.06397		58.2	0.03843	0.06185
45.9	0.000808156	0.06437		58.3	0.01017	0.06377		58.3	0.03742	0.06148
46	0.000954826	0.06447		58.4	0.00999	0.06385		58.4	0.03821	0.06203
46.1	0.000808156	0.06453		58.5	0.01037	0.06417		58.5	0.03789	0.06188
46.2	4.81562e-05	0.06425		58.6	0.00975	0.06377		58.6	0.03785	0.06237
46.3	0.000314826	0.06439		58.7	0.0117	0.06323		58.7	0.03733	0.06177
46.4	0.000954826	0.06431		58.8	0.01283	0.06389		58.8	0.03823	0.06237
46.5	0.00113	0.06423		58.9	0.01237	0.0636		58.9	0.03782	0.06177
46.6	0.000954826	0.06442		59	0.01298	0.06403		59	0.03905	0.06215
46.7	0.00174	0.06454		59.1	0.0135	0.064		59.1	0.03739	0.06197
46.8	0.00115	0.06461		59.2	0.01414	0.06353		59.2	0.03777	0.06224
46.9	0.00295	0.06438		59.3	0.01463	0.06357		59.3	0.03742	0.06188
47	0.00438	0.06459		59.4	0.01493	0.06377		59.4	0.03703	0.0622
47.1	0.00527	0.06479		59.5	0.01539	0.06304		59.5	0.03803	0.06209
47.2	0.00751	0.06492		59.6	0.01597	0.06357		59.6	0.03757	0.06188
47.3	0.01158	0.06525		59.7	0.01673	0.06397		59.7	0.0371	0.06153
47.4	0.01629	0.06604		59.8	0.0173	0.0636		59.8	0.03661	0.06235
47.5	0.02371	0.06655		59.9	0.01791	0.06363		59.9	0.03666	0.06209
47.6	0.03101	0.0676		60	0.01875	0.06383		60	0.03643	0.06205
47.7	0.03858	0.06915		60.1	0.01867	0.06293		60.1	0.03555	0.06252
47.8	0.04662	0.07128		60.2	0.01971	0.06412		60.2	0.03611	0.06217
47.9	0.05266	0.07381		60.3	0.02003	0.06372		60.3	0.03666	0.06212
48	0.05946	0.07749		60.4	0.02082	0.06397		60.4	0.03565	0.062
48.1	0.06474	0.08224		60.5	0.02105	0.06323		60.5	0.03602	0.06235
48.2	0.06777	0.08829		60.6	0.02102	0.06389		60.6	0.03545	0.06195
48.3	0.07046	0.09591		60.7	0.02215	0.06348		60.7	0.03577	0.0622
48.4	0.07127	0.10493		60.8	0.02291	0.06412		60.8	0.03503	0.06232
48.5	0.07102	0.11523		60.9	0.02259	0.0638		60.9	0.0351	0.06163
48.6	0.06962	0.12655		61	0.02375	0.06348		61	0.03545	0.06237
48.7	0.06614	0.13806		61.1	0.02395	0.06351		61.1	0.03463	0.06205
48.8	0.06251	0.14958		61.2	0.02387	0.06383		61.2	0.03469	0.06195
48.9	0.05707	0.16069		61.3	0.02474	0.06403		61.3	0.03579	0.0618
49	0.0511	0.17079		61.4	0.02447	0.064		61.4	0.03518	0.06215
49.1	0.04662	0.17977		61.5	0.02538	0.06389		61.5	0.03425	0.06241
49.2	0.04131	0.18747		61.6	0.02541	0.06383		61.6	0.03454	0.06192
49.3	0.03589	0.19423		61.7	0.02538	0.06403		61.7	0.03489	0.06192
49.4	0.03187	0.20037		61.8	0.02415	0.06417		61.8	0.03449	0.06205
49.5	0.02737	0.20505		61.9	0.02518	0.06407		61.9	0.03457	0.06165
49.6	0.02569	0.20893		62	0.0255	0.06435		62	0.03495	0.06259
49.7	0.02322	0.21203		62.1	0.02543	0.06415		62.1	0.03414	0.06177
49.8	0.02053	0.21471		62.2	0.0257	0.06331		62.2	0.03353	0.06249
49.9	0.01741	0.21809		62.3	0.02529	0.06353		62.3	0.03431	0.06229

## Sheet: Figure 5
Figure 5c						Figure 5d						Figure 5e						Figure 5f
T (degC)	delta n (E=0)	err delta n	delta n (E=1.5)	err delta n		E (v/um)	delta n (field on)	err delta n	delta n (field off)	err delta n		T (degC)	delta n (E=0)	err delta n	delta n (E=1.5)	err delta n		E (v/um)	delta n (field on)	err delta n	delta n (field off)	err delta n
110	0.20598	0.00412				0	0.19399	0.00388	0.19329	0.00387		110	0.20431	0.00552				0	0.16396	0.00443
105	0.20705	0.00414				0.15	0.19608	0.00392	0.19053	0.00381		108	0.20455	0.00552				0.1	0.17766	0.0048	0.17501	0.00473
100	0.20598	0.00412				0.3	0.19678	0.00394	0.18984	0.0038		106	0.2055	0.00555				0.2	0.1871	0.00505	0.17966	0.00485
95	0.20741	0.00415				0.45	0.19468	0.00389	0.1926	0.00385		104	0.20698	0.00559				0.3	0.19122	0.00516	0.18641	0.00503
90	0.2067	0.00413	0.20741	0.00415		0.6	0.19538	0.00391	0.19608	0.00392		102	0.18212	0.00492	0.21066	0.00569		0.4	0.19538	0.00528	0.19191	0.00518
85	0.20598	0.00412	0.20741	0.00415		0.75	0.19468	0.00389	0.20741	0.00415		100	0.16438	0.00444	0.21138	0.00571		0.5	0.19888	0.00537	0.19608	0.00529
80	0.201	0.00402	0.2103	0.00421		0.9	0.19329	0.00387	0.20526	0.00411		98	0.15244	0.00412	0.21102	0.0057		0.6	0.19888	0.00537	0.19748	0.00533
75	0.19643	0.00393	0.21247	0.00425		1.05	0.1926	0.00385	0.20384	0.00408		96	0.14015	0.00378	0.20849	0.00563		0.7	0.20241	0.00547	0.20029	0.00541
70	0.18744	0.00375	0.20241	0.00405		1.2	0.19608	0.00392	0.20885	0.00418		94	0.13256	0.00358	0.20598	0.00556		0.8	0.20384	0.0055	0.20241	0.00547
65	0.18167	0.00363	0.18641	0.00373		1.35	0.19818	0.00396	0.20885	0.00418								0.9	0.20526	0.00554	0.20455	0.00552
60	0.17733	0.00355	0.17966	0.00359		1.5	0.20957	0.00419										1	0.20741	0.0056

## Sheet: Figure 6
Figure 6e				Figure 6f			Figure 6g			Figure 6j
T (degC)	d (nm)	theta (deg)		t (ms)	V (V)		t (ms)	V (V)		lambda (nm)	T (%) 92C	T (%) 92.5C	T (%) 92.6C	T (%) 92.7C	T (%) 92.8C	T (%) 92.9C	T (%) 93.0C	T (%) 94.0C
120	2.87785			-50	0.21533		-50	0.15877		300.18	65.7083	35.4581	37.7635	46.3282	57.4174	59.471	81.7863	80.2092
118	2.87616			-49.99	0.21677		-49.99	0.16056		300.77	61.1885	36.2347	37.6153	47.2609	64.6116	75.8924	90.6344	92.5049
116	2.87616			-49.98	0.21771		-49.98	0.16131		301.37	62.9331	34.7422	65.0272	47.147	83.2085	81.3064	90.4579	87.4992
114	2.87214			-49.97	0.2184		-49.97	0.16131		301.96	70.2427	50.9903	73.3455	65.504	96.2685	92.4356	114.345	99.9459
112	2.87077			-49.96	0.21997		-49.96	0.16115		302.55	62.5318	52.6767	64.0048	46.85	90.7365	82.1296	101.55	93.777
110	2.86869			-49.95	0.2212		-49.95	0.16213		303.15	60.2018	46.3289	51.2036	48.5935	77.4963	75.0452	101.535	106.174
108	2.86984			-49.94	0.22259		-49.94	0.16387		303.74	58.9287	45.1868	40.5962	37.8764	73.9533	78.3182	103.48	107.72
106	2.86746	0.59328		-49.93	0.22491		-49.93	0.16376		304.34	47.9785	26.2693	38.9152	42.6112	61.9678	81.5516	101.047	108.653
104	2.86036	3.60704		-49.92	0.22472		-49.92	0.16589		304.93	39.7444	41.8722	51.5786	36.5181	60.1658	77.7202	106.867	118.432
102	2.85124	5.50813		-49.91	0.22648		-49.91	0.16597		305.53	34.683	38.8618	48.8352	43.8388	49.1532	67.5881	84.1801	114.86
100	2.8351	7.98961		-49.9	0.22664		-49.9	0.16688		306.12	45.518	56.9914	59.5666	52.7959	53.4084	61.9641	95.8375	123.777
98	2.82318	9.36555		-49.89	0.22741		-49.89	0.16696		306.71	54.5314	53.6191	50.7278	53.9746	51.4188	62.4673	89.4412	112.907
96	2.80736	10.9843		-49.88	0.22984		-49.88	0.16747		307.31	54.2404	50.6297	56.8828	54.8155	53.7453	54.6844	110.73	112.783
94	2.77371	13.9638		-49.87	0.23053		-49.87	0.16893		307.9	52.4922	46.8369	45.5024	59.5542	49.578	51.1578	100.721	103.491
92	2.76094	14.8706		-49.86	0.23083		-49.86	0.16893		308.5	40.2537	33.6726	37.8723	54.6306	45.4508	48.9314	91.5598	91.9669
90	2.74087	16.2583		-49.85	0.23344		-49.85	0.17056		309.09	44.4738	34.3429	32.5879	50.5018	49.7447	49.3397	86.0421	82.8726
88	2.72485	17.2692		-49.84	0.2328		-49.84	0.17067		309.68	29.8586	38.0889	29.4972	38.5771	42.9713	61.9745	100.101	78.2639
86	2.71735	17.6714		-49.83	0.23507		-49.83	0.17195		310.28	31.7034	42.9771	29.8327	35.9326	49.0647	71.9763	105.655	83.5031
84	2.70399	18.441		-49.82	0.23576		-49.82	0.17184		310.87	30.1275	31.824	23.2552	27.6498	46.4636	69.4851	110.445	78.1073
82	2.69055	19.1869		-49.81	0.23616		-49.81	0.17235		311.47	38.5472	20.7965	18.9559	17.3315	50.3242	74.0027	102.463	74.3237
80	2.67639	19.9494		-49.8	0.23827		-49.8	0.17333		312.06	29.5508	12.6573	18.1458	14.8744	50.3163	66.7433	93.5468	64.2962
78	2.66555	20.4957		-49.79	0.23843		-49.79	0.17403		312.65	24.4182	13.8016	24.2284	8.22611	58.2366	93.2715	93.5738	72.903
76	2.65501	21.0123		-49.78	0.23813		-49.78	0.1752		313.25	26.0618	15.9285	29.7106	14.9854	56.2146	86.8293	92.4163	67.2845
74	2.64226	21.6387		-49.77	0.24163		-49.77	0.17501		313.84	37.9978	28.9287	31.235	21.4383	57.825	93.549	100.221	75.8981
72	2.62963	22.2426		-49.76	0.24139		-49.76	0.17584		314.43	40.5053	22.2368	33.5653	27.2334	58.36	85.8003	100.74	76.3651
70	2.62039	22.655		-49.75	0.24192		-49.75	0.17728		315.03	39.1332	30.6959	33.5446	26.8485	58.9783	77.1654	99.9488	94.2257
68	2.61244	22.9947		-49.74	0.24291		-49.74	0.17635		315.62	26.3952	21.4005	34.2247	28.716	49.4098	75.548	102.875	110.776
66	2.59788	23.6648		-49.73	0.24379		-49.73	0.17653		316.22	40.3098	35.0155	30.7216	28.579	36.4143	77.9283	124.737	130.686
64	2.58886	24.0448		-49.72	0.24517		-49.72	0.17635		316.81	38.6039	24.0553	29.8813	38.6802	27.4094	86.573	140.684	141.86
				-49.71	0.24541		-49.71	0.17712		317.4	62.5564	21.1611	17.5143	34.5408	47.1643	90.9623	167.667	160.203
				-49.7	0.24691		-49.7	0.1788		318	43.9758	-3.69202	7.90958	7.72565	36.0662	51.0839	148.377	145.382
				-49.69	0.24824		-49.69	0.17832		318.59	47.4798	-20.2695	10.2009	2.67052	31.6492	35.222	123.433	130.434
				-49.68	0.24832		-49.68	0.17915		319.18	45.6722	2.5866	28.3703	22.5939	33.0957	38.8813	104.698	99.872
				-49.67	0.24941		-49.67	0.17949		319.78	46.8005	22.6233	21.7228	35.0944	30.9586	63.7342	98.0238	85.6881
				-49.66	0.25069		-49.66	0.17955		320.37	55.227	37.3082	15.3748	20.9397	51.586	72.4064	108.331	85.6745
				-49.65	0.25059		-49.65	0.18013		320.96	47.8816	19.1782	-4.10894	9.90854	39.6048	92.4801	109.83	87.8305
				-49.64	0.25115		-49.64	0.17925		321.56	28.7008	-9.44149	-20.5761	-3.1746	66.6314	96.9312	128.336	110.065
				-49.63	0.25213		-49.63	0.18112		322.15	26.1796	-9.50794	-7.19412	34.3741	59.5029	95.8472	133.505	108.346
				-49.62	0.25248		-49.62	0.18077		322.74	36.5298	6.0077	-0.27867	8.85173	54.3644	74.6988	130.817	88.9189
				-49.61	0.25464		-49.61	0.18067		323.34	29.2012	6.43245	5.18611	7.22711	40.3262	58.67	131.652	85.9808
				-49.6	0.25341		-49.6	0.18128		323.93	23.762	5.99793	6.90913	-6.18017	34.4426	48.8234	114.531	75.1208
				-49.59	0.25533		-49.59	0.18216		324.52	27.5037	0.68737	16.0446	2.45367	47.7421	60.9763	121.126	100.348
				-49.58	0.25563		-49.58	0.18083		325.12	48.8678	16.5623	18.1003	13.0767	46.812	82.7267	108.61	93.2607
				-49.57	0.25573		-49.57	0.18136		325.71	50.8792	32.7315	17.7339	4.79545	53.3991	96.079	128.303	122.717
				-49.56	0.25731		-49.56	0.18181		326.3	32.6602	37.4319	-5.02923	12.2958	47.7279	76.2696	120.414	116.969
				-49.55	0.25741		-49.55	0.18067		326.9	15.9808	26.9767	-8.27479	1.47204	45.9351	49.7156	135.909	143.203
				-49.54	0.25749		-49.54	0.1828		327.49	38.5752	13.9361	-15.2176	14.6172	61.5518	51.6799	152.973	161.148
				-49.53	0.25917		-49.53	0.18107		328.08	31.8205	14.0607	2.63184	3.54366	50.7616	59.3099	141.011	159.351
				-49.52	0.25859		-49.52	0.18171		328.68	40.861	29.736	15.6549	-0.49962	69.1231	59.5553	119.519	141.602
				-49.51	0.25893		-49.51	0.182		329.27	40.0858	35.2359	10.8694	0.2807	57.3333	49.8714	90.6745	123.891
				-49.5	0.26051		-49.5	0.18107		329.86	54.2918	35.6005	14.0689	6.38579	56.1307	49.0459	79.3186	107.998
				-49.49	0.25877		-49.49	0.18077		330.45	52.684	23.2273	17.9492	16.0463	46.8467	42.3915	83.3237	98.3671
				-49.48	0.25997		-49.48	0.18152		331.05	51.9794	13.2158	24.5209	10.8714	49.5964	50.5024	86.1198	84.0773
				-49.47	0.26131		-49.47	0.18256		331.64	41.7266	7.16156	25.8262	16.9537	47.6342	46.8484	93.3345	73.3043
				-49.46	0.26149		-49.46	0.18123		332.23	49.3607	17.2937	21.0069	26.2066	64.0301	73.775	108.503	93.014
				-49.45	0.26219		-49.45	0.17984		332.83	38.8573	21.6648	-3.07226	19.4325	63.5414	58.3428	119.599	101.347
				-49.44	0.26149		-49.44	0.18013		333.42	31.2525	10.347	-8.42071	13.9478	71.4216	59.4977	111.542	119.247
				-49.43	0.26224		-49.43	0.17995		334.01	19.9972	1.83729	-1.98622	-3.31984	52.16	35.199	99.2197	98.3259
				-49.42	0.26328		-49.42	0.17949		334.6	16.8521	4.60747	24.0744	9.01378	40.6751	58.4952	96.0651	103.118
				-49.41	0.26336		-49.41	0.18067		335.2	22.094	26.6054	39.7157	7.27557	48.9536	71.9343	109.727	112.387
				-49.4	0.26371		-49.4	0.1792		335.79	31.3465	30.7886	52.7591	14.0437	53.4599	85.3644	112.193	120.399
				-49.39	0.26464		-49.39	0.17909		336.38	41.557	40.6387	43.3192	21.8351	60.8669	89.0014	107.278	129.762
				-49.38	0.26365		-49.38	0.17851		336.98	45.9847	26.8791	34.2737	30.3227	57.4995	84.5951	110.946	128.888
				-49.37	0.26549		-49.37	0.17861		337.57	58.745	29.1184	28.1087	28.6644	54.259	79.2437	108.809	126.13
				-49.36	0.26619		-49.36	0.17827		338.16	50.5939	15.6002	42.7381	28.037	56.8419	67.533	111.564	112.312
				-49.35	0.26504		-49.35	0.17811		338.75	69.276	27.035	56.7692	35.5947	59.2946	72.2692	101.68	109.238
				-49.34	0.26661		-49.34	0.17699		339.35	60.3738	24.6655	60.5467	40.9449	58.4021	74.8224	101.063	110.896
				-49.33	0.26696		-49.33	0.17757		339.94	74.554	26.3346	68.2924	42.1575	65.2408	75.1808	98.6637	121.065
				-49.32	0.26707		-49.32	0.17704		340.53	60.7282	14.3075	64.6459	25.8507	70.6606	71.547	118.969	145.906
				-49.31	0.2676		-49.31	0.17717		341.12	53.8435	8.73161	48.6463	22.0423	70.0183	61.8438	99.3035	143.649
				-49.3	0.26712		-49.3	0.17485		341.72	55.9211	17.0512	48.039	20.4706	61.709	52.8673	100.305	127.218
				-49.29	0.26923		-49.29	0.17491		342.31	56.2745	13.2281	37.6406	16.4969	53.8646	61.1144	92.3574	109.533
				-49.28	0.26845		-49.28	0.17491		342.9	66.0272	25.8961	50.438	23.2146	60.0516	64.356	92.8314	102.117
				-49.27	0.26736		-49.27	0.17309		343.49	67.4367	21.0127	47.3436	29.5164	65.7637	82.5328	96.9974	110.958
				-49.26	0.26835		-49.26	0.17363		344.09	65.9975	31.0484	49.4315	33.7522	78.1296	80.3329	94.2767	118.563
				-49.25	0.26835		-49.25	0.17253		344.68	57.2817	18.6553	40.7146	28.0282	74.1807	86.9455	84.5977	112.916
				-49.24	0.26933		-49.24	0.17189		345.27	52.2272	21.6741	33.4111	39.5336	61.0404	80.2511	82.5172	116.239
				-49.23	0.27003		-49.23	0.17189		345.86	49.0806	20.8778	38.283	55.1998	46.645	84.5722	91.3064	113.155
				-49.22	0.26968		-49.22	0.17083		346.45	45.3124	32.3712	39.0883	70.3229	33.1048	76.3125	109.261	120.554
				-49.21	0.27101		-49.21	0.17043		347.05	49.2125	35.9949	44.2559	63.7223	40.7522	72.6326	121.781	121.279
				-49.2	0.27136		-49.2	0.16949		347.64	44.2429	25.201	46.575	61.2717	41.9573	54.2156	120.118	132.915
				-49.19	0.27195		-49.19	0.16944		348.23	63.2259	31.8201	57.4431	65.2135	73.7344	59.4848	119.912	126.542
				-49.18	0.27171		-49.18	0.16845		348.82	57.2718	29.6406	54.3538	57.1728	77.005	55.5653	101.666	116.693
				-49.17	0.27259		-49.17	0.16765		349.42	69.2755	43.6675	58.3412	64.4306	97.2333	68.069	109.728	113.29
				-49.16	0.27125		-49.16	0.16637		350.01	56.1481	28.1552	59.881	57.8252	97.3105	64.6881	91.2667	129.106
				-49.15	0.27288		-49.15	0.16584		350.6	56.9616	34.2361	52.9224	60.0981	96.4978	77.9827	113.013	124.733
				-49.14	0.27176		-49.14	0.16392		351.19	52.4094	27.8998	40.904	43.4569	71.825	63.9382	90.8894	106.979
				-49.13	0.27323		-49.13	0.16461		351.78	54.0887	45.0282	34.885	35.8629	63.1193	65.1998	101.786	95.0207
				-49.12	0.27403		-49.12	0.16277		352.38	53.4584	53.9805	39.0262	39.6652	68.5703	72.823	83.6281	95.8868
				-49.11	0.27339		-49.11	0.16096		352.97	53.0289	52.8771	40.0518	38.4626	75.4922	74.6752	84.215	95.9198
				-49.1	0.27451		-49.1	0.16075		353.56	47.6439	46.4597	32.8805	44.5141	79.5193	80.6389	86.0775	99.1242
				-49.09	0.27403		-49.09	0.15923		354.15	45.7348	28.6146	43.4597	46.3941	73.5613	71.316	92.1388	94.0718
				-49.08	0.27339		-49.08	0.15947		354.74	45.2089	33.8475	39.4778	50.0227	65.9156	82.3832	100.232	89.5559
				-49.07	0.27501		-49.07	0.15656		355.33	45.0992	36.5536	46.6851	46.9955	58.7953	73.4759	92.8319	90.6494
				-49.06	0.27451		-49.06	0.15661		355.93	42.5021	48.0134	39.1202	43.8299	55.9597	69.9233	104.199	100.441
				-49.05	0.27579		-49.05	0.15592		356.52	39.9506	47.6498	43.5901	40.6491	56.3258	53.2535	105.094	105.441
				-49.04	0.27496		-49.04	0.1544		357.11	41.9208	38.8657	42.5556	47.3448	57.238	51.9895	108.629	106.523
				-49.03	0.27549		-49.03	0.15371		357.7	37.3407	34.4559	35.6401	46.001	51.8438	46.6408	105.04	104.905
				-49.02	0.27752		-49.02	0.15184		358.29	35.0672	36.4793	48.2583	50.2102	49.2291	66.7809	104.599	112.013
				-49.01	0.27549		-49.01	0.1508		358.88	30.5276	41.8867	39.95	47.7764	41.4892	68.2569	102.919	114.301
				-49	0.27683		-49	0.15		359.48	27.1371	40.8346	39.7873	42.8689	49.0377	73.6963	97.7847	102.358
				-48.99	0.27805		-48.99	0.14888		360.07	32.1893	35.5966	27.7685	42.0071	49.6363	66.1817	92.5636	94.3916
				-48.98	0.27635		-48.98	0.14704		360.66	31.3225	33.3219	30.2428	33.2134	55.6127	65.3299	91.351	85.4213
				-48.97	0.27747		-48.97	0.14632		361.25	41.3652	32.9296	41.413	36.6215	51.8406	64.8924	91.097	86.0292
				-48.96	0.27776		-48.96	0.14429		361.84	51.2493	33.5336	41.5903	34.1896	61.4241	66.5465	93.8611	92.9898
				-48.95	0.27757		-48.95	0.14315		362.43	56.9198	35.1395	50.8238	40.6687	65.7876	76.3222	96.6758	82.178
				-48.94	0.27827		-48.94	0.14267		363.02	56.0455	23.5104	36.0772	35.1784	67.5496	82.9818	103.225	82.7967
				-48.93	0.27747		-48.93	0.14083		363.62	46.267	19.8273	31.4003	35.8789	59.8434	78.5058	99.5079	72.9076
				-48.92	0.27885		-48.92	0.14024		364.21	37.417	4.95875	16.5084	25.7308	58.1829	73.8038	101.514	93.5456
				-48.91	0.28003		-48.91	0.13856		364.8	39.3064	16.6523	28.008	26.9304	58.4523	75.7008	101.467	100.573
				-48.9	0.27915		-48.9	0.13843		365.39	33.0523	22.1507	34.4501	25.3827	54.2489	72.5538	114.363	122.75
				-48.89	0.27939		-48.89	0.13733		365.98	42.6483	29.5499	43.8981	27.7402	60.4589	87.9328	139.2	129.57
				-48.88	0.28141		-48.88	0.13517		366.57	31.3435	23.3519	41.2683	33.2443	45.3531	73.4288	140.799	141.624
				-48.87	0.27949		-48.87	0.13427		367.16	33.3334	12.5153	18.3883	14.7941	44.9213	73.4527	129.617	118.446
				-48.86	0.28093		-48.86	0.13256		367.76	21.9546	6.01744	0.01726	-0.62159	34.8355	62.6781	115.108	124.432
				-48.85	0.28131		-48.85	0.13235		368.35	35.6381	15.8452	5.7619	-4.20463	44.9661	65.2184	120.587	123.764
				-48.84	0.28053		-48.84	0.12984		368.94	29.4837	13.3912	9.13674	4.16357	44.684	70.8798	108.955	125.51
				-48.83	0.28221		-48.83	0.12856		369.53	17.0433	2.98936	14.4576	14.1626	30.1654	52.4575	116.057	105.435
				-48.82	0.28211		-48.82	0.12816		370.12	18.3864	-15.6858	2.25903	20.7898	23.3121	64.3057	121.588	80.8747
				-48.81	0.28176		-48.81	0.12792		370.71	14.4245	-14.9502	9.23935	36.4158	31.6129	58.3513	130.235	77.2362
				-48.8	0.28333		-48.8	0.12643		371.3	24.1632	-9.89716	6.61558	31.6762	36.3333	55.8852	111.659	71.4548
				-48.79	0.28216		-48.79	0.12549		371.89	21.9656	-9.04539	1.51484	32.1878	41.9342	46.047	101.114	84.2879
				-48.78	0.28339		-48.78	0.12485		372.48	32.6005	-4.13016	2.88182	21.2037	40.6372	48.6305	104.608	88.3982
				-48.77	0.28339		-48.77	0.12288		373.07	43.4734	-0.47116	2.12356	31.6146	54.9273	70.8739	107.87	92.541
				-48.76	0.28315		-48.76	0.12253		373.67	42.2435	9.82115	9.42882	15.2803	68.6415	71.2947	106.649	85.9432
				-48.75	0.28501		-48.75	0.12101		374.26	40.4499	3.75811	3.64855	17.6368	62.5604	80.2939	100.954	81.8475
				-48.74	0.28384		-48.74	0.12195		374.85	39.3071	20.6323	0.57855	9.84863	62.22	73.5015	109.593	84.8907
				-48.73	0.28477		-48.73	0.12061		375.44	37.3948	30.313	0.5141	2.31348	46.096	80.1234	110.938	92.584
				-48.72	0.28525		-48.72	0.12008		376.03	40.1127	31.8354	-6.00726	1.01923	64.0491	76.5346	124.817	117.821
				-48.71	0.28437		-48.71	0.11957		376.62	29.133	31.1364	8.63558	6.50778	60.0829	69.2642	111.054	119.924
				-48.7	0.28605		-48.7	0.11805		377.21	34.4257	18.9076	8.81407	27.1156	60.4938	55.2189	103.532	129.166
				-48.69	0.28635		-48.69	0.11747		377.8	28.7514	34.8044	28.5525	19.0993	47.6578	45.7587	97.1664	117.713
				-48.68	0.28624		-48.68	0.11736		378.39	39.2533	33.7896	21.9107	20.5976	48.6563	43.0312	92.6779	115.646
				-48.67	0.28635		-48.67	0.11776		378.98	31.9411	29.4719	24.0279	9.33269	45.1134	42.7476	96.9544	117.871
				-48.66	0.28779		-48.66	0.11781		379.57	32.4439	16.0763	12.4009	11.1026	41.1747	31.0995	92.5369	107.596
				-48.65	0.28699		-48.65	0.11731		380.16	43.6258	15.3481	19.1892	13.7126	39.5237	40.5306	97.8797	107.725
				-48.64	0.28851		-48.64	0.11637		380.75	48.882	15.3963	20.2074	24.6793	51.2015	39.7464	97.0416	95.0661
				-48.63	0.28787		-48.63	0.11637		381.34	50.8389	16.5845	18.2026	30.1419	48.2002	60.1344	95.5389	90.5502
				-48.62	0.2892		-48.62	0.11624		381.93	44.1401	14.4547	18.1784	25.5216	52.5053	63.2789	95.9877	87.1587
				-48.61	0.2892		-48.61	0.11637		382.52	45.1181	11.3351	14.2648	27.6019	52.8894	69.1183	97.7756	88.007
				-48.6	0.28808		-48.6	0.11696		383.12	39.8344	11.1494	25.5445	19.9914	65.7332	71.7507	101.714	91.2873
				-48.59	0.29013		-48.59	0.11515		383.71	36.6322	10.4967	25.5022	14.1784	68.6658	63.9444	89.4702	90.803
				-48.58	0.28936		-48.58	0.11613		384.3	32.31	20.2819	32.8082	13.1412	67.2277	71.846	92.9626	96.8673
				-48.57	0.2892		-48.57	0.11707		384.89	31.3693	22.3169	25.4324	13.429	64.4983	72.9774	93.2606	98.674
				-48.56	0.29117		-48.56	0.11712		385.48	28.87	22.6799	35.7348	27.0913	62.6893	75.4706	104.293	100.896
				-48.55	0.28971		-48.55	0.11805		386.07	36.1224	20.9988	39.5509	25.3738	65.7454	79.5046	107.481	109.294
				-48.54	0.28971		-48.54	0.11821		386.66	47.5285	25.2737	49.5367	36.3346	66.5381	78.6541	113.982	116.243
				-48.53	0.29112		-48.53	0.11899		387.25	55.1582	24.2596	46.6066	35.9529	66.7082	80.9702	117.787	131.453
				-48.52	0.29019		-48.52	0.11928		387.84	57.3721	26.2662	46.2783	41.884	67.4062	77.5139	116.626	127.239
				-48.51	0.29176		-48.51	0.12003		388.43	57.0002	26.0319	41.7546	41.9406	64.8272	74.5421	111.441	125.292
				-48.5	0.29192		-48.5	0.12091		389.02	55.9266	25.8545	40.5772	37.6994	61.41	73.4199	111.816	117.679
				-48.49	0.29181		-48.49	0.12171		389.61	48.0573	26.2893	34.7909	32.8255	53.3011	64.8582	100.983	114.906
				-48.48	0.29192		-48.48	0.12275		390.2	43.0379	20.8981	37.6005	30.3126	53.3609	73.0127	106.099	112.521
				-48.47	0.29221		-48.47	0.12299		390.79	49.7834	25.6021	36.5108	31.9611	56.1142	70.4554	98.4618	105.286
				-48.46	0.29211		-48.46	0.12373		391.38	54.9759	17.0865	37.4973	37.6422	60.7467	83.0073	114.644	110.706
				-48.45	0.29251		-48.45	0.12467		391.97	58.4757	20.7473	27.5167	31.5731	54.9849	74.3553	105.686	109.125
				-48.44	0.29197		-48.44	0.12629		392.56	51.7214	14.3085	26.205	28.6089	54.8418	77.1582	108.589	112.959
				-48.43	0.29261		-48.43	0.12677		393.15	49.3006	26.4844	27.7275	27.5582	60.8983	77.4515	98.9771	101.497
				-48.42	0.29296		-48.42	0.12816		393.74	39.1831	20.2843	27.1069	24.0346	60.9905	77.1937	86.8265	99.9541
				-48.41	0.29339		-48.41	0.1292		394.33	41.8248	27.8622	31.7006	27.6006	65.1466	86.4183	85.6268	103.272
				-48.4	0.29261		-48.4	0.13029		394.92	39.1243	21.5363	35.3316	28.7843	58.7365	84.6402	81.5297	113.273
				-48.39	0.29203		-48.39	0.13165		395.51	53.3963	29.1643	43.4522	41.6221	67.4223	88.4383	95.0488	121.726
				-48.38	0.29309		-48.38	0.13344		396.1	51.8539	28.9672	35.9329	45.3196	61.6423	84.503	102.983	120.566
				-48.37	0.29267		-48.37	0.13595		396.69	59.4577	33.0048	39.3193	51.0955	69.3888	83.9082	109.365	118.087
				-48.36	0.29069		-48.36	0.13675		397.28	54.5922	40.5869	45.2297	45.8045	71.439	86.1688	113.35	114.54
				-48.35	0.29237		-48.35	0.13715		397.87	50.6802	37.9176	45.7334	52.0407	75.9093	80.3181	110.237	111.313
				-48.34	0.29187		-48.34	0.13867		398.45	32.7194	33.409	36.7184	42.0083	63.0377	79.45	109.428	115.66
				-48.33	0.29112		-48.33	0.14075		399.04	37.1684	25.1876	30.4607	47.4695	65.5506	76.6714	113.43	112.705
				-48.32	0.29192		-48.32	0.14315		399.63	36.6262	18.7389	27.8945	33.1782	61.0537	77.5065	101.355	112.573
				-48.31	0.29104		-48.31	0.14267		400.22	45.5144	17.0448	28.6242	37.0677	63.1542	69.7187	100.336	105.64
				-48.3	0.29005		-48.3	0.14472		400.81	39.408	24.4206	32.0274	36.4837	55.2343	65.9884	90.1056	105.402
				-48.29	0.29152		-48.29	0.14715		401.4	46.5336	30.3396	32.5544	44.657	56.8565	68.0582	95.088	107.994
				-48.28	0.29019		-48.28	0.14883		401.99	37.6413	35.539	29.4638	40.2092	58.0917	71.285	94.8806	105.207
				-48.27	0.29059		-48.27	0.14981		402.58	40.5593	34.7468	30.8872	35.7794	61.9854	80.1873	97.6607	102.772
				-48.26	0.29019		-48.26	0.15029		403.17	35.9763	33.2285	32.413	27.7669	62.7468	78.109	101.017	95.228
				-48.25	0.28925		-48.25	0.15291		403.76	40.3534	31.4116	38.3923	27.4711	62.0225	83.8781	100.751	96.2458
				-48.24	0.28877		-48.24	0.15493		404.35	37.1435	30.9069	32.2354	29.1604	56.1514	78.645	96.8817	88.8673
				-48.23	0.28861		-48.23	0.15672		404.94	34.5493	31.9542	30.9362	33.6851	51.0518	84.7019	95.8022	93.1884
				-48.22	0.28792		-48.22	0.1584		405.53	36.8056	34.0311	28.8431	34.2493	53.7059	81.3024	95.8096	89.2731
				-48.21	0.28821		-48.21	0.15968		406.12	35.295	34.4513	28.1631	31.255	52.6875	83.5555	101.568	98.1776
				-48.2	0.28709		-48.2	0.162		406.71	27.2945	32.3877	29.0416	25.8233	58.7874	82.961	103.356	99.7768
				-48.19	0.28589		-48.19	0.16341		407.3	24.326	31.7939	30.303	25.5525	56.3006	83.7833	106.131	103.46
				-48.18	0.28624		-48.18	0.16485		407.88	20.9917	27.9787	29.8831	24.9068	58.0239	83.0009	102.667	101.985
				-48.17	0.28443		-48.17	0.16696		408.47	25.0208	25.0615	26.577	24.5992	52.9174	80.2859	101.671	98.5394
				-48.16	0.28491		-48.16	0.16923		409.06	22.7388	20.2784	22.888	21.3595	53.2836	78.4828	98.4118	97.8322
				-48.15	0.28472		-48.15	0.16992		409.65	22.8576	18.4499	21.3122	19.9459	56.4096	80.0578	101.762	95.8838
				-48.14	0.28333		-48.14	0.17283		410.24	22.4026	19.2455	19.9311	20.4817	59.652	80.3442	98.6287	95.5888
				-48.13	0.28333		-48.13	0.17427		410.83	20.5546	19.0515	19.1858	20.4595	61.7546	84.1058	99.8435	98.5841
				-48.12	0.28123		-48.12	0.17584		411.42	21.0821	18.1874	18.4578	20.8706	62.4815	85.804	99.0169	98.7649
				-48.11	0.28037		-48.11	0.17653		412.01	19.0265	15.7301	17.9539	18.4397	63.9199	87.5067	100.701	100.627
				-48.1	0.28152		-48.1	0.17979		412.6	18.5396	14.2712	16.1327	16.9984	63.154	87.2877	100.489	99.5641
				-48.09	0.27995		-48.09	0.18171		413.19	17.4859	15.0839	16.1265	16.459	62.9629	87.7502	100.113	100.661
				-48.08	0.27909		-48.08	0.18397		413.77	17.1131	15.2739	15.6257	16.2055	62.4168	87.9352	100.046	100.423
				-48.07	0.27776		-48.07	0.18453		414.36	16.9038	15.2598	15.3731	15.7607	61.8595	87.598	99.4655	100.35
				-48.06	0.27677		-48.06	0.18744		414.95	16.291	14.8527	15.0669	15.2643	60.9247	86.6032	98.9753	99.5366
				-48.05	0.27613		-48.05	0.18837		415.54	15.7949	14.4905	14.3557	14.8188	59.7863	86.022	99.2899	99.8005
				-48.04	0.27536		-48.04	0.18896		416.13	15.8198	14.8972	14.852	14.917	59.3494	86.0764	99.3021	100.044
				-48.03	0.27333		-48.03	0.19187		416.72	15.5325	14.8102	14.5243	14.8597	58.9767	86.1396	99.4926	100.434
				-48.02	0.27293		-48.02	0.19272		417.31	16.0517	15.3568	15.1638	15.6696	59.1278	86.1227	98.9435	100.318
				-48.01	0.2716		-48.01	0.19483		417.89	16.1612	15.264	15.3799	15.9266	59.2642	86.1949	99.3161	100.343
				-48	0.26944		-48	0.19621		418.48	16.9727	15.6761	15.8602	16.5843	59.7469	86.3556	99.1906	100.265
				-47.99	0.26904		-47.99	0.19832		419.07	17.1611	15.7741	15.9954	16.7507	60.1193	86.419	99.2931	100.004
				-47.98	0.26747		-47.98	0.19832		419.66	17.4895	16.1802	16.1004	17.1255	60.8354	86.7498	99.2557	99.8113
				-47.97	0.26667		-47.97	0.20099		420.25	17.3167	15.9977	16.0488	16.8903	61.523	87.2263	99.4268	100.058
				-47.96	0.26485		-47.96	0.20283		420.84	17.5765	16.2218	16.3947	17.0776	62.2531	87.7214	99.5166	100.13
				-47.95	0.26293		-47.95	0.20312		421.43	17.7907	16.3966	16.4694	17.0884	62.6196	88.1765	99.5612	100.168
				-47.94	0.26387		-47.94	0.20475		422.01	18.039	16.6278	16.7348	17.3356	62.7662	88.4954	99.5048	99.9778
				-47.93	0.26085		-47.93	0.20672		422.6	18.0939	16.5952	16.5395	17.1327	62.4497	88.7996	99.4715	99.9292
				-47.92	0.26016		-47.92	0.20853		423.19	17.7979	16.4148	16.3921	16.9376	61.7238	88.7372	99.335	99.8229
				-47.91	0.25981		-47.91	0.20957		423.78	17.4961	16.1868	16.0724	16.5682	60.578	88.6291	99.3504	99.7788
				-47.9	0.25685		-47.9	0.21075		424.37	17.0979	15.9861	15.8256	16.3702	59.364	88.3144	99.4643	99.8448
				-47.89	0.25533		-47.89	0.21248		424.96	16.8009	15.771	15.6605	16.1296	58.0459	88.0233	99.4827	99.9616
				-47.88	0.25395		-47.88	0.21475		425.54	16.643	15.6805	15.4864	16.0165	56.8045	87.3984	99.3271	100.023
				-47.87	0.25232		-47.87	0.21485		426.13	16.4079	15.5091	15.4162	15.8662	55.4898	86.8195	99.013	99.9737
				-47.86	0.25179		-47.86	0.21579		426.72	16.4246	15.466	15.3148	15.915	54.4079	86.0525	98.8372	99.9393
				-47.85	0.24971		-47.85	0.21781		427.31	16.4474	15.5413	15.444	16.0408	53.6343	85.5452	98.8675	99.8847
				-47.84	0.24832		-47.84	0.21875		427.9	16.7818	15.793	15.6663	16.3722	53.3204	85.179	98.9091	99.988
				-47.83	0.24789		-47.83	0.21979		428.48	17.1961	16.1929	16.1048	16.7341	53.4407	85.104	98.9309	100.005
				-47.82	0.24408		-47.82	0.21963		429.07	17.6792	16.6289	16.5245	17.1556	53.7932	85.1782	98.7653	100.01
				-47.81	0.24315		-47.81	0.22184		429.66	18.1754	17.1078	17.0007	17.5833	54.3658	85.3141	98.794	99.9217
				-47.8	0.24232		-47.8	0.2224		430.25	18.6837	17.5929	17.4347	18.0353	55.1057	85.6446	98.8443	99.9744
				-47.79	0.23941		-47.79	0.22333		430.84	19.2571	18.0748	17.894	18.4096	55.9131	86.0389	99.0414	100.121
				-47.78	0.23907		-47.78	0.22467		431.42	19.7464	18.5103	18.2727	18.6985	56.6164	86.5887	99.0812	100.149
				-47.77	0.23669		-47.77	0.22536		432.01	20.0586	18.7705	18.5589	18.8287	57.0842	87.0469	99.0521	100.063
				-47.76	0.23565		-47.76	0.22549		432.6	20.2547	18.9008	18.6715	18.9217	57.3445	87.4904	99.0297	99.8659
				-47.75	0.23427		-47.75	0.22555		433.19	20.2637	18.8468	18.5914	18.8094	57.3056	87.9886	99.157	99.8771
				-47.74	0.23373		-47.74	0.22677		433.78	20.1485	18.7112	18.4355	18.6395	56.9429	88.337	99.3262	99.9744
				-47.73	0.23067		-47.73	0.22816		434.36	19.8171	18.4312	18.1282	18.3079	56.1464	88.5262	99.4065	100.097
				-47.72	0.22995		-47.72	0.22925		434.95	19.4012	18.046	17.7736	17.9015	55.0076	88.3522	99.3689	100.037
				-47.71	0.22792		-47.71	0.22896		435.54	18.9351	17.6234	17.3509	17.4724	53.7029	88.1445	99.3584	100.085
				-47.7	0.22683		-47.7	0.2296		436.13	18.4658	17.1853	16.9409	17.0753	52.3059	87.7361	99.4018	100.114
				-47.69	0.22421		-47.69	0.23048		436.71	18.081	16.8661	16.6014	16.7786	50.8843	87.2105	99.3086	100.107
				-47.68	0.22195		-47.68	0.23088		437.3	17.7447	16.5784	16.3273	16.5379	49.5072	86.4951	99.1512	100.052
				-47.67	0.22067		-47.67	0.23131		437.89	17.5866	16.4502	16.2204	16.4551	48.3441	85.7421	98.9774	100.003
				-47.66	0.21875		-47.66	0.23187		438.48	17.5689	16.4351	16.248	16.5259	47.4888	85.045	98.9488	100.063
				-47.65	0.21661		-47.65	0.23291		439.06	17.7639	16.6323	16.4538	16.7288	46.9708	84.5026	98.8982	100.066
				-47.64	0.21653		-47.64	0.2324		439.65	18.099	16.9624	16.7967	17.0863	46.823	84.0799	98.7932	100.106
				-47.63	0.21341		-47.63	0.23264		440.24	18.586	17.4349	17.2499	17.5651	47.0215	83.8338	98.6483	100.065
				-47.62	0.21184		-47.62	0.23285		440.83	19.1697	17.9823	17.8114	18.188	47.4805	83.7132	98.532	100.011
				-47.61	0.21032		-47.61	0.23363		441.41	19.8663	18.6092	18.4499	18.8344	48.1221	83.8633	98.5083	99.9204
				-47.6	0.20869		-47.6	0.23339		442	20.5896	19.2777	19.1123	19.5136	48.9207	84.1964	98.5608	99.9327
				-47.59	0.20877		-47.59	0.23368		442.59	21.3263	19.9615	19.719	20.1035	49.7585	84.6465	98.6601	99.9109
				-47.58	0.20539		-47.58	0.23437		443.17	21.9675	20.5563	20.2442	20.627	50.5604	85.1544	98.7532	99.935
				-47.57	0.20341		-47.57	0.23491		443.76	22.5006	21.0667	20.6856	21.014	51.2384	85.7468	98.9194	99.9169
				-47.56	0.20213		-47.56	0.23565		444.35	22.8647	21.3739	21.0004	21.298	51.7101	86.3477	99.0865	99.9998
				-47.55	0.2008		-47.55	0.23472		444.94	23.0215	21.5454	21.1339	21.3735	51.8685	86.9301	99.2652	100.039
				-47.54	0.19981		-47.54	0.23536		445.52	22.9855	21.4897	21.0599	21.2435	51.6693	87.3264	99.2985	100.066
				-47.53	0.19808		-47.53	0.23525		446.11	22.759	21.2803	20.8008	20.964	51.1899	87.5717	99.3118	100.023
				-47.52	0.19448		-47.52	0.23664		446.7	22.3991	20.9198	20.4284	20.5672	50.4718	87.6852	99.3738	99.9675
				-47.51	0.19483		-47.51	0.23472		447.28	21.9034	20.4665	19.9634	20.1132	49.4908	87.6347	99.4487	99.9604
				-47.5	0.19251		-47.5	0.23605		447.87	21.3852	19.9848	19.4883	19.6059	48.3447	87.5221	99.5764	100.033
				-47.49	0.18971		-47.49	0.23531		448.46	20.7799	19.4218	18.9256	19.0636	46.9647	87.1256	99.6193	100.082
				-47.48	0.18965		-47.48	0.23507		449.05	20.3267	18.9813	18.5067	18.6591	45.6591	86.5543	99.5822	100.098
				-47.47	0.18763		-47.47	0.23581		449.63	19.9618	18.6467	18.2058	18.3744	44.4483	85.8314	99.4982	100.082
				-47.46	0.18611		-47.46	0.23472		450.22	19.8456	18.5443	18.108	18.2948	43.517	85.0865	99.3724	100.073
				-47.45	0.18507		-47.45	0.23512		450.81	19.814	18.5183	18.0778	18.2669	42.7133	84.3465	99.3239	100.046
				-47.44	0.18285		-47.44	0.23477		451.39	19.9728	18.6499	18.1681	18.3802	42.2014	83.6087	99.1934	100.049
				-47.43	0.18165		-47.43	0.23512		451.98	20.2821	18.9687	18.4341	18.6204	41.9427	83.0321	99.1096	100.035
				-47.42	0.18043		-47.42	0.23413		452.57	20.7861	19.4405	18.8561	19.0309	41.9939	82.6094	98.9563	100.061
				-47.41	0.17925		-47.41	0.23453		453.15	21.3942	20.0191	19.4161	19.5461	42.2105	82.4224	98.9007	99.9458
				-47.4	0.17776		-47.4	0.23552		453.74	22.1626	20.6923	20.1167	20.1701	42.6814	82.5185	98.873	99.9376
				-47.39	0.17507		-47.39	0.23427		454.33	22.9751	21.4712	20.8706	20.8618	43.3679	82.8174	99.0104	99.9666
				-47.38	0.17275		-47.38	0.23392		454.91	23.8379	22.2606	21.5948	21.5398	44.1484	83.2421	99.0598	100.036
				-47.37	0.17299		-47.37	0.23403		455.5	24.5621	22.9707	22.2	22.1564	44.8698	83.6419	99.1005	100.03
				-47.36	0.16997		-47.36	0.23349		456.09	25.2097	23.555	22.7292	22.6434	45.5002	84.1097	99.0981	100.038
				-47.35	0.17013		-47.35	0.23304		456.67	25.681	24.0071	23.166	23.053	46.0119	84.665	99.2301	100.058
				-47.34	0.168		-47.34	0.23299		457.26	26.0508	24.304	23.4902	23.3311	46.4254	85.2141	99.3565	100.108
				-47.33	0.16632		-47.33	0.23309		457.85	26.1303	24.4166	23.6439	23.4282	46.6094	85.8144	99.5065	100.059
				-47.32	0.16533		-47.32	0.23216		458.43	26.0245	24.2804	23.5673	23.3434	46.5092	86.1538	99.4901	100.031
				-47.31	0.16341		-47.31	0.23229		459.02	25.7106	23.9903	23.2859	23.1568	46.1336	86.4183	99.5748	100.09
				-47.3	0.16184		-47.3	0.23165		459.6	25.271	23.5685	22.8914	22.8494	45.4764	86.3517	99.5502	100.111
				-47.29	0.16115		-47.29	0.23117		460.19	24.6677	23.0468	22.4374	22.4108	44.6629	86.2411	99.6435	100.216
				-47.28	0.15835		-47.28	0.23136		460.78	24.1213	22.5149	21.9718	21.9298	43.7985	85.8862	99.6733	100.088
				-47.27	0.15736		-47.27	0.22995		461.36	23.5403	21.916	21.4575	21.4317	42.8046	85.3934	99.7137	100.09
				-47.26	0.15608		-47.26	0.23101		461.95	23.096	21.5687	21.0501	21.086	41.861	84.7816	99.6574	100.007
				-47.25	0.15445		-47.25	0.22984		462.54	22.6319	21.2298	20.6872	20.7502	40.848	84.0658	99.5995	100.056
				-47.24	0.1544		-47.24	0.22931		463.12	22.4321	21.045	20.4731	20.5913	40.0249	83.2523	99.4121	100.018
				-47.23	0.15253		-47.23	0.22861		463.71	22.3139	20.8868	20.3358	20.5207	39.3269	82.5021	99.3422	99.9551
				-47.22	0.1512		-47.22	0.22797		464.29	22.4526	20.9226	20.409	20.616	38.8993	81.7335	99.1877	99.9945
				-47.21	0.14971		-47.21	0.22707		464.88	22.6101	21.1324	20.6004	20.7842	38.6516	81.1215	99.088	99.9609
				-47.2	0.14813		-47.2	0.22624		465.47	23.0926	21.5614	20.9728	21.1025	38.5474	80.5679	98.9814	100.036
				-47.19	0.14661		-47.19	0.22664		466.05	23.6977	22.1095	21.4864	21.5539	38.6653	80.2584	98.962	99.9647
				-47.18	0.14552		-47.18	0.226		466.64	24.4779	22.759	22.1385	22.0937	38.9673	80.2548	98.9711	100.04
				-47.17	0.14336		-47.17	0.22507		467.22	25.3	23.4962	22.7657	22.6704	39.4016	80.3504	99.0041	100.013
				-47.16	0.14296		-47.16	0.22613		467.81	26.0722	24.3143	23.437	23.2353	39.883	80.6428	99.0098	100.131
				-47.15	0.14123		-47.15	0.22496		468.4	26.8874	25.0485	24.0426	23.8163	40.3445	80.9942	99.1085	100.167
				-47.14	0.14053		-47.14	0.22501		468.98	27.5912	25.7348	24.6606	24.3068	40.8348	81.4125	99.3096	100.187
				-47.13	0.13936		-47.13	0.22309		469.57	28.1569	26.1424	25.099	24.7016	41.2057	81.793	99.3821	100.123
				-47.12	0.13723		-47.12	0.22363		470.15	28.4917	26.4721	25.326	24.8785	41.4903	82.1316	99.4364	100.067
				-47.11	0.13693		-47.11	0.22259		470.74	28.6701	26.6504	25.4515	24.9586	41.6922	82.5076	99.3851	100.121
				-47.1	0.1356		-47.1	0.22107		471.32	28.7022	26.6823	25.3823	24.9064	41.7805	82.8288	99.2927	99.924
				-47.09	0.13432		-47.09	0.22155		471.91	28.658	26.614	25.2998	24.9322	41.8061	83.2837	99.4303	100.023
				-47.08	0.13304		-47.08	0.22027		472.5	28.3866	26.2149	25.0651	24.7076	41.5524	83.4465	99.4535	99.924
				-47.07	0.13165		-47.07	0.21963		473.08	27.95	25.8406	24.7815	24.4361	41.189	83.4553	99.453	99.9393
				-47.06	0.13059		-47.06	0.21781		473.67	27.3731	25.3207	24.3639	23.9302	40.6291	83.1842	99.4394	99.7398
				-47.05	0.13059		-47.05	0.2188		474.25	26.7163	24.8526	23.9403	23.5928	40.0112	83.0044	99.4064	99.6412
				-47.04	0.12867		-47.04	0.21677		474.84	26.1657	24.3494	23.4248	23.2028	39.3994	82.7231	99.5969	99.8085
				-47.03	0.12752		-47.03	0.21701		475.42	25.5667	23.908	23.015	22.8349	38.7042	82.0802	99.4277	99.8438
				-47.02	0.12712		-47.02	0.21619		476.01	25.2024	23.6296	22.6711	22.4886	38.0805	81.3942	99.457	100.009
				-47.01	0.12536		-47.01	0.21499		476.59	24.8961	23.3892	22.4707	22.2468	37.5601	80.6519	99.431	99.9729
				-47	0.12437		-47	0.21573		477.18	24.7852	23.2522	22.4018	22.1516	37.1135	80.0727	99.4768	100.016
				-46.99	0.12323		-46.99	0.21341		477.76	24.7704	23.1834	22.4312	22.1757	36.8931	79.3856	99.3586	99.9431
				-46.98	0.12136		-46.98	0.21272		478.35	24.8955	23.3347	22.5809	22.3247	36.6935	78.692	99.1586	99.9328
				-46.97	0.12293		-46.97	0.21184		478.94	25.1948	23.6473	22.8908	22.6268	36.7777	78.1459	99.1321	99.9844
				-46.96	0.11979		-46.96	0.21179		479.52	25.7011	24.1634	23.3418	23.0166	36.9026	77.7862	99.1729	100.084
				-46.95	0.1184		-46.95	0.21144		480.11	26.3483	24.7388	23.9494	23.5693	37.2429	77.5538	99.1822	100.123
				-46.94	0.11968		-46.94	0.20981		480.69	27.1169	25.3793	24.5406	24.1132	37.5438	77.4187	99.0017	99.9409
				-46.93	0.11736		-46.93	0.20899		481.28	27.845	26.0164	25.0995	24.7446	38.0071	77.3293	98.8599	99.7901
				-46.92	0.11677		-46.92	0.20779		481.86	28.5539	26.6076	25.6433	25.2473	38.396	77.5405	98.8148	99.8442
				-46.91	0.11544		-46.91	0.20779		482.45	29.3234	27.2101	26.2846	25.9356	38.9577	77.9447	98.9548	99.9551
				-46.9	0.11312		-46.9	0.20621		483.03	30.0585	27.6335	26.8145	26.4299	39.3835	78.5394	99.2151	100.082
				-46.89	0.11299		-46.89	0.20557		483.62	30.7955	28.2204	27.3808	26.9116	39.854	79.0144	99.2097	100.09
				-46.88	0.11224		-46.88	0.20509		484.2	31.1674	28.6683	27.6678	27.1082	40.0878	79.1663	99.1869	99.9964
				-46.87	0.11184		-46.87	0.20261		484.79	31.3792	29.11	27.9085	27.23	40.2072	79.3752	99.1522	100.054
				-46.86	0.1108		-46.86	0.20149		485.37	31.3137	29.0356	27.9241	27.1898	40.0707	79.4906	99.1604	99.8659
				-46.85	0.10875		-46.85	0.20163		485.96	31.3001	28.9977	27.8248	27.106	39.9244	79.8501	99.3054	99.9897
				-46.84	0.10883		-46.84	0.20069		486.54	31.0876	28.7513	27.726	26.9004	39.7556	80.0416	99.3735	99.9353
				-46.83	0.10835		-46.83	0.19971		487.13	30.7527	28.4946	27.4236	26.6651	39.4659	80.1552	99.5281	100.024
				-46.82	0.10696		-46.82	0.19883		487.71	30.2525	28.0242	27.1244	26.3426	38.9371	79.9454	99.4863	100.168
				-46.81	0.10731		-46.81	0.19779		488.3	29.7022	27.5753	26.5809	26.0196	38.2498	79.5592	99.2936	99.9027
				-46.8	0.10637		-46.8	0.19517		488.88	29.1408	27.1596	26.1335	25.5917	37.6447	79.0948	99.218	99.8685
				-46.79	0.10395		-46.79	0.19691		489.46	28.627	26.7226	25.6326	25.1743	37.1809	78.7938	99.3671	99.7604
				-46.78	0.10453		-46.78	0.19349		490.05	28.2344	26.2372	25.2465	24.7632	36.601	78.2996	99.4854	100.067
				-46.77	0.1048		-46.77	0.1936		490.63	27.9503	25.8664	24.9512	24.5512	36.12	77.8374	99.504	100.063
				-46.76	0.10179		-46.76	0.19272		491.22	27.7331	25.6513	24.7827	24.3843	35.719	77.2016	99.3965	100.066
				-46.75	0.10203		-46.75	0.19128		491.8	27.4571	25.5423	24.6752	24.2463	35.4325	76.5816	99.3041	99.953
				-46.74	0.10035		-46.74	0.19011		492.39	27.3925	25.561	24.5779	24.129	35.1893	75.8035	99.0635	99.9855
				-46.73	0.10075		-46.73	0.19053		492.97	27.5105	25.6332	24.5796	24.1109	35.0322	75.2397	98.9896	100.026
				-46.72	0.09912		-46.72	0.18837		493.56	27.8554	25.835	24.7631	24.2562	35.0009	74.794	98.8039	99.9034
				-46.71	0.09877		-46.71	0.18843		494.14	28.1941	26.1572	25.0777	24.544	35.1337	74.5905	98.879	99.9255
				-46.7	0.09789		-46.7	0.18624		494.72	28.5755	26.5817	25.4686	24.8991	35.3368	74.3296	98.7179	99.8839
				-46.69	0.09568		-46.69	0.18483		495.31	29.094	27.1651	25.9363	25.3358	35.9013	74.2515	98.8579	100.131
				-46.68	0.09621		-46.68	0.18443		495.89	29.7148	27.732	26.4225	25.8009	36.4801	74.2313	98.8309	100.08
				-46.67	0.09685		-46.67	0.18443		496.48	30.4304	28.4501	27.0662	26.379	37.1812	74.4083	98.8326	100.104
				-46.66	0.09512		-46.66	0.18235		497.06	31.121	29.0912	27.6813	26.9255	37.7579	74.5737	98.7505	99.9978
				-46.65	0.09429		-46.65	0.18117		497.65	31.8303	29.7706	28.334	27.4485	38.4267	74.8572	98.826	100.062
				-46.64	0.09448		-46.64	0.17939		498.23	32.3868	30.2548	28.823	27.9011	38.9964	75.0889	98.8807	100.024
				-46.63	0.09237		-46.63	0.17965		498.81	32.8517	30.6742	29.2117	28.3522	39.4773	75.4787	98.9931	100.024
				-46.62	0.09307		-46.62	0.17821		499.4	33.2434	31.0516	29.5889	28.7631	39.9086	75.8023	99.034	99.9495
				-46.61	0.09267		-46.61	0.17664		499.98	33.5513	31.3279	29.8961	29.0544	40.2774	76.1529	99.1144	99.9329
				-46.6	0.09083		-46.6	0.176		500.57	33.693	31.5311	30.1147	29.2255	40.6555	76.3441	99.1609	99.9551
				-46.59	0.09128		-46.59	0.17437		501.15	33.5852	31.4863	30.1451	29.2506	40.7467	76.521	99.1408	99.9576
				-46.58	0.08947		-46.58	0.17445		501.73	33.4003	31.3424	29.9943	29.1582	40.7266	76.5718	99.0696	99.9476
				-46.57	0.08955		-46.57	0.17275		502.32	33.1049	31.0473	29.7395	28.9856	40.593	76.5655	98.9319	99.8183
				-46.56	0.08891		-46.56	0.17048		502.9	32.8527	30.8085	29.4851	28.7715	40.438	76.5098	98.9188	99.8727
				-46.55	0.08749		-46.55	0.17048		503.49	32.55	30.5297	29.2965	28.5736	40.2535	76.3986	99.169	99.9544
				-46.54	0.08931		-46.54	0.16968		504.07	32.1663	30.1718	28.9727	28.2887	39.8298	76.1988	99.3498	100.075
				-46.53	0.08723		-46.53	0.16707		504.65	31.719	29.7481	28.5996	27.9896	39.3508	75.7611	99.4045	100.07
				-46.52	0.08699		-46.52	0.16752		505.24	31.2938	29.3602	28.1832	27.6725	38.8041	75.3366	99.2842	100.023
				-46.51	0.08659		-46.51	0.16509		505.82	30.9599	29.022	27.9107	27.4179	38.327	74.852	99.2178	100.004
				-46.5	0.08536		-46.5	0.16445		506.4	30.7401	28.8084	27.6703	27.197	37.9081	74.4426	99.1998	100.055
				-46.49	0.08453		-46.49	0.16392		506.99	30.5215	28.6012	27.4832	26.9967	37.471	73.9118	99.1271	100.069
				-46.48	0.08501		-46.48	0.16277		507.57	30.389	28.5207	27.3498	26.8408	37.07	73.3766	99.0179	100.089
				-46.47	0.08291		-46.47	0.16115		508.16	30.3586	28.4892	27.3026	26.7646	36.7623	72.883	99.0487	100.129
				-46.46	0.08309		-46.46	0.16067		508.74	30.4715	28.5661	27.3439	26.7428	36.5748	72.4631	98.9673	100.049
				-46.45	0.08245		-46.45	0.15968		509.32	30.6505	28.7116	27.4747	26.819	36.4818	72.111	98.9878	100.048
				-46.44	0.08117		-46.44	0.15829		509.91	30.8849	28.912	27.6682	26.937	36.49	71.7475	98.8612	99.9873
				-46.43	0.08275		-46.43	0.15805		510.49	31.2196	29.2061	27.9261	27.1104	36.6323	71.5101	98.9206	100.116
				-46.42	0.08101		-46.42	0.15621		511.07	31.6546	29.5727	28.2575	27.3778	36.8716	71.2904	98.8807	100.085
				-46.41	0.07944		-46.41	0.15579		511.66	32.1691	30.0076	28.6545	27.7359	37.1709	71.2504	98.9104	100.136
				-46.4	0.08019		-46.4	0.15405		512.24	32.7276	30.5155	29.0698	28.1496	37.5357	71.2653	98.8259	100.061
				-46.39	0.07896		-46.39	0.15365		512.82	33.2805	31.0331	29.528	28.5294	37.9988	71.4365	98.8238	100.056
				-46.38	0.07752		-46.38	0.15197		513.41	33.8257	31.5627	29.9804	28.8507	38.4407	71.5594	98.7611	99.9519
				-46.37	0.07763		-46.37	0.15		513.99	34.3233	32.021	30.4236	29.2079	38.9071	71.7606	98.7558	99.9188
				-46.36	0.07693		-46.36	0.15011		514.57	34.8043	32.4619	30.8175	29.5621	39.3623	71.9663	98.7812	99.8533
				-46.35	0.07648		-46.35	0.1472		515.16	35.14	32.7797	31.1289	29.8875	39.7781	72.1812	98.8336	99.8566
				-46.34	0.07491		-46.34	0.14773		515.74	35.3933	33.0771	31.3891	30.1467	40.2132	72.371	98.9517	99.8715
				-46.33	0.07496		-46.33	0.14621		516.32	35.5557	33.2667	31.5905	30.3492	40.5821	72.5718	99.0185	99.9061
				-46.32	0.07421		-46.32	0.14571		516.91	35.71	33.4432	31.7388	30.4973	40.8872	72.832	99.0661	99.9386
				-46.31	0.07328		-46.31	0.14395		517.49	35.8132	33.503	31.8707	30.6599	41.1422	73.046	99.1148	100.004
				-46.3	0.07323		-46.3	0.14435		518.07	35.8171	33.4439	31.8594	30.6995	41.3225	73.0856	99.0933	100.041
				-46.29	0.07299		-46.29	0.14245		518.65	35.7157	33.3525	31.8099	30.7168	41.4594	73.0897	99.1445	100.025
				-46.28	0.07253		-46.28	0.14147		519.24	35.5166	33.1775	31.6325	30.5732	41.4681	73.0059	99.0792	99.9478
				-46.27	0.07205		-46.27	0.14064		519.82	35.312	33.0417	31.515	30.4811	41.4389	72.9386	99.1441	99.9149
				-46.26	0.0716		-46.26	0.13901		520.4	35.0799	32.822	31.3477	30.3446	41.4067	72.8216	99.1196	99.9004
				-46.25	0.07027		-46.25	0.13885		520.99	34.8166	32.6402	31.2175	30.2366	41.34	72.6546	99.1935	99.9248
				-46.24	0.07101		-46.24	0.13821		521.57	34.5779	32.4247	30.9916	30.0717	41.2459	72.4214	99.1692	99.9173
				-46.23	0.06968		-46.23	0.13749		522.15	34.3339	32.203	30.8058	29.9423	41.1374	72.1442	99.2396	99.9246
				-46.22	0.06851		-46.22	0.13616		522.73	34.126	31.9766	30.6099	29.7872	40.9614	71.7992	99.131	99.8902
				-46.21	0.06864		-46.21	0.13488		523.32	33.9396	31.8398	30.4988	29.6839	40.8336	71.4617	99.1094	99.9302
				-46.2	0.06781		-46.2	0.13333		523.9	33.8228	31.7505	30.4233	29.6016	40.7228	71.0999	99.0159	99.9399
				-46.19	0.06736		-46.19	0.13299		524.48	33.7624	31.7053	30.3855	29.5866	40.7089	70.7412	99.0129	99.9252
				-46.18	0.06549		-46.18	0.13187		525.06	33.7501	31.6899	30.3474	29.5688	40.6679	70.353	98.8704	99.8518
				-46.17	0.0652		-46.17	0.13187		525.65	33.8513	31.798	30.398	29.582	40.7113	70.0591	98.879	99.8472
				-46.16	0.06469		-46.16	0.13008		526.23	34.0044	31.9607	30.5463	29.6515	40.824	69.79	98.9075	99.9098
				-46.15	0.06381		-46.15	0.12973		526.81	34.2798	32.189	30.8244	29.8409	41.0466	69.5868	99.0294	99.952
				-46.14	0.06253		-46.14	0.12768		527.39	34.521	32.4125	31.0682	30.07	41.3112	69.3373	99.0071	99.9795
				-46.13	0.06347		-46.13	0.12717		527.98	34.8706	32.7259	31.3454	30.3391	41.613	69.2304	99.0035	100.008
				-46.12	0.06184		-46.12	0.12525		528.56	35.2062	33.0616	31.6106	30.6061	41.9136	69.1847	98.9393	100.03
				-46.11	0.06131		-46.11	0.12549		529.14	35.6538	33.4437	31.9594	30.8988	42.2315	69.2008	98.8859	100.049
				-46.1	0.06179		-46.1	0.1256		529.72	36.0177	33.7868	32.2634	31.1735	42.5767	69.1627	98.7945	99.9929
				-46.09	0.05888		-46.09	0.12363		530.31	36.4287	34.138	32.585	31.452	42.9364	69.2083	98.7983	100.041
				-46.08	0.05939		-46.08	0.12299		530.89	36.8257	34.5194	32.9018	31.7385	43.2899	69.3123	98.8679	100.076
				-46.07	0.05853		-46.07	0.1224		531.47	37.2203	34.8312	33.211	32.0101	43.5744	69.4438	98.863	100.061
				-46.06	0.05755		-46.06	0.12253		532.05	37.5089	35.1541	33.4874	32.2724	43.8547	69.5657	98.8833	100.014
				-46.05	0.05829		-46.05	0.11997		532.64	37.7802	35.391	33.7565	32.4854	44.1526	69.6681	98.8112	99.98
				-46.04	0.05533		-46.04	0.11933		533.22	38.0129	35.6409	33.9498	32.6959	44.4248	69.7878	98.8276	99.9611
				-46.03	0.05515		-46.03	0.1192		533.8	38.2376	35.7698	34.0941	32.8268	44.6327	69.929	98.8432	99.9144
				-46.02	0.0548		-46.02	0.11701		534.38	38.3668	35.8805	34.13	32.9323	44.7502	70.0672	98.9057	99.8857
				-46.01	0.05317		-46.01	0.11776		534.96	38.4404	35.9343	34.192	32.987	44.8174	70.1989	98.9671	99.9177
				-46	0.05291		-46	0.11659		535.55	38.4516	35.973	34.2405	33.0307	44.8353	70.2493	99.0097	99.9547
				-45.99	0.05248		-45.99	0.11568		536.13	38.3892	35.9506	34.2664	33.0048	44.8601	70.2389	99.0205	99.952
				-45.98	0.05051		-45.98	0.11451		536.71	38.325	35.8906	34.246	32.9681	44.8613	70.2209	99.058	100.066
				-45.97	0.05133		-45.97	0.11515		537.29	38.1635	35.7514	34.1238	32.8563	44.8153	70.1241	98.9986	100.074
				-45.96	0.05045		-45.96	0.11376		537.87	38.0371	35.6071	33.986	32.7848	44.6824	70.0286	99.0638	100.068
				-45.95	0.04843		-45.95	0.11259		538.45	37.8744	35.4549	33.8601	32.6773	44.5411	69.8454	99.0852	99.9632
				-45.94	0.04859		-45.94	0.11272		539.04	37.8101	35.392	33.7801	32.5949	44.4673	69.7098	99.1475	100.018
				-45.93	0.04715		-45.93	0.11144		539.62	37.6679	35.2575	33.6825	32.493	44.4209	69.5341	99.0997	100.01
				-45.92	0.04709		-45.92	0.11173		540.2	37.541	35.1482	33.5726	32.394	44.3556	69.3231	99.0812	100.024
				-45.91	0.04552		-45.91	0.11091		540.78	37.4059	35.0226	33.4724	32.2976	44.2612	69.0743	99.0576	99.9684
				-45.9	0.04459		-45.9	0.11021		541.36	37.349	34.9789	33.4302	32.2268	44.2317	68.8532	99.0499	99.9927
				-45.89	0.04448		-45.89	0.10859		541.94	37.3416	34.9933	33.411	32.1774	44.2335	68.595	99.0319	99.9759
				-45.88	0.04245		-45.88	0.10771		542.53	37.3132	35.007	33.4121	32.1623	44.291	68.3586	99.0116	100.017
				-45.87	0.04123		-45.87	0.10736		543.11	37.3542	35.0471	33.4217	32.1602	44.3923	68.1001	98.9521	100.053
				-45.86	0.04005		-45.86	0.10691		543.69	37.444	35.1282	33.4934	32.2145	44.5598	67.8851	98.8763	100.048
				-45.85	0.03843		-45.85	0.1072		544.27	37.6151	35.316	33.6618	32.3355	44.827	67.7607	98.8522	100.062
				-45.84	0.03883		-45.84	0.10707		544.85	37.7231	35.4743	33.7852	32.4407	45.0915	67.6035	98.8364	100.005
				-45.83	0.03669		-45.83	0.10552		545.43	37.8963	35.6509	33.9581	32.5785	45.4121	67.5563	98.8424	100.012
				-45.82	0.03571		-45.82	0.10539		546.01	38.1362	35.8216	34.1309	32.7282	45.7588	67.4503	98.8068	99.9817
				-45.81	0.03413		-45.81	0.104		546.6	38.4515	36.0885	34.3989	32.9482	46.1487	67.4072	98.7946	99.9653
				-45.8	0.03384		-45.8	0.10389		547.18	38.7229	36.3785	34.6604	33.1619	46.5703	67.3446	98.8163	99.9868
				-45.79	0.03227		-45.79	0.10307		547.76	38.9763	36.6766	34.9335	33.4172	46.9735	67.3913	98.882	100.057
				-45.78	0.03141		-45.78	0.10227		548.34	39.2555	36.9619	35.2213	33.7	47.4104	67.4824	98.9672	100.15
				-45.77	0.02979		-45.77	0.10283		548.92	39.5439	37.1872	35.4673	33.9522	47.8279	67.5691	98.9303	100.123
				-45.76	0.02885		-45.76	0.10261		549.5	39.813	37.4035	35.6919	34.22	48.248	67.6013	98.8757	100.045
				-45.75	0.02787		-45.75	0.10144		550.08	40.1135	37.6561	35.9376	34.492	48.6828	67.6471	98.8281	99.9928
				-45.74	0.02664		-45.74	0.10051		550.66	40.4388	37.9722	36.2191	34.7982	49.1704	67.7846	98.9426	100.019
				-45.73	0.02565		-45.73	0.09965		551.24	40.6585	38.2171	36.4448	35.0251	49.565	67.8443	98.9594	99.991
				-45.72	0.02437		-45.72	0.09867		551.83	40.8142	38.4159	36.6314	35.1927	49.8642	67.9287	98.9666	100.006
				-45.71	0.02333		-45.71	0.09936		552.41	40.8865	38.5009	36.7299	35.3242	50.0416	67.9572	98.8533	100.007
				-45.7	0.02155		-45.7	0.09853		552.99	41.0348	38.6074	36.8664	35.425	50.2449	68.014	98.8377	100.02
				-45.69	0.02027		-45.69	0.09691		553.57	41.1151	38.6807	36.9686	35.5316	50.4783	68.0457	98.8047	99.9693
				-45.68	0.01997		-45.68	0.09829		554.15	41.184	38.7715	37.0823	35.6336	50.6896	68.0999	98.871	99.941
				-45.67	0.01949		-45.67	0.09744		554.73	41.2362	38.8388	37.1715	35.7298	50.892	68.1484	98.9252	99.9736
				-45.66	0.01776		-45.66	0.09547		555.31	41.2559	38.8604	37.2103	35.8185	50.9904	68.1385	98.9728	99.9951
				-45.65	0.01747		-45.65	0.09645		555.89	41.1902	38.8356	37.179	35.8335	51.031	68.0946	98.9748	100.023
				-45.64	0.01648		-45.64	0.09512		556.47	41.1126	38.7822	37.1347	35.8432	51.0541	68.0694	98.9843	100.098
				-45.63	0.01608		-45.63	0.09557		557.05	41.054	38.7158	37.0654	35.7775	51.0628	68.0279	98.9731	100.068
				-45.62	0.01525		-45.62	0.09576		557.63	41.0553	38.7097	37.0437	35.7423	51.0846	67.9585	98.9959	100.05
				-45.61	0.01421		-45.61	0.09469		558.21	41.0459	38.6965	36.9871	35.7017	51.0672	67.8589	99.0205	99.9785
				-45.6	0.01387		-45.6	0.094		558.79	41.0421	38.6782	36.9714	35.6813	51.0033	67.6814	99.0354	99.9726
				-45.59	0.01371		-45.59	0.09336		559.38	40.9645	38.5686	36.8945	35.6256	50.8999	67.4979	99.0649	99.9468
				-45.58	0.01189		-45.58	0.09261		559.96	40.8857	38.4856	36.8171	35.5434	50.8178	67.3365	99.086	99.9449
				-45.57	0.01091		-45.57	0.09173		560.54	40.8101	38.4417	36.7482	35.5114	50.8399	67.2191	99.0909	99.9629
				-45.56	0.01171		-45.56	0.09168		561.12	40.804	38.4589	36.7427	35.4855	50.9387	67.0894	99.0716	100.023
				-45.55	0.01096		-45.55	0.09157		561.7	40.8376	38.4766	36.7787	35.4904	51.0692	66.9183	99.0464	99.9972
				-45.54	0.01085		-45.54	0.09133		562.28	40.9231	38.5265	36.8133	35.4666	51.1549	66.7795	99.0537	100.049
				-45.53	0.00997		-45.53	0.0904		562.86	41.0211	38.5817	36.8861	35.4709	51.2372	66.6813	99.0456	100.023
				-45.52	0.01067		-45.52	0.09019		563.44	41.0684	38.631	36.9347	35.4867	51.279	66.5448	99.0011	100.014
				-45.51	0.00981		-45.51	0.08995		564.02	41.1395	38.733	36.9974	35.493	51.4036	66.4223	98.9667	100.012
				-45.5	0.00853		-45.5	0.09109		564.6	41.2268	38.8327	37.065	35.5221	51.5665	66.2743	98.9438	100.042
				-45.49	0.00869		-45.49	0.08872		565.18	41.3756	38.9691	37.1392	35.5742	51.7654	66.2187	98.9261	100.057
				-45.48	0.00667		-45.48	0.08848		565.76	41.5133	39.076	37.2606	35.6712	51.9692	66.1843	98.9537	100.004
				-45.47	0.00835		-45.47	0.08797		566.34	41.7385	39.2623	37.3849	35.7755	52.1883	66.2208	98.9599	99.9848
				-45.46	0.00776		-45.46	0.08827		566.92	41.9853	39.4903	37.5918	35.9303	52.4295	66.2082	98.9879	99.9587
				-45.45	0.00667		-45.45	0.08832		567.5	42.189	39.6562	37.7443	36.0537	52.6264	66.2099	98.9487	99.9526
				-45.44	0.00661		-45.44	0.08757		568.08	42.3175	39.7897	37.9029	36.1828	52.8626	66.12	98.8797	99.9699
				-45.43	0.00656		-45.43	0.08733		568.66	42.4917	39.978	38.0604	36.3119	53.1365	66.1199	98.9415	100.014
				-45.42	0.00621		-45.42	0.08699		569.24	42.7137	40.1904	38.2724	36.5058	53.4513	66.1527	98.9365	100.057
				-45.41	0.00523		-45.41	0.08715		569.82	42.9525	40.4132	38.4628	36.6957	53.7236	66.2386	98.9823	100.044
				-45.4	0.00621		-45.4	0.08507		570.4	43.1073	40.5203	38.6423	36.8493	54.0322	66.3153	98.9649	100.033
				-45.39	0.00579		-45.39	0.08709		570.98	43.2439	40.6822	38.7652	36.9744	54.3124	66.3386	98.9752	99.9992
				-45.38	0.00523		-45.38	0.08531		571.56	43.3977	40.8244	38.9181	37.1202	54.6408	66.3614	98.9506	99.9452
				-45.37	0.00528		-45.37	0.08571		572.14	43.5336	40.9832	39.0162	37.288	54.8313	66.3924	98.8635	99.9069
				-45.36	0.00515		-45.36	0.08507		572.72	43.6588	41.1122	39.1711	37.441	55.0572	66.4588	98.8583	99.9162
				-45.35	0.00587		-45.35	0.08477		573.3	43.7836	41.2445	39.3119	37.5619	55.1956	66.5173	98.9133	99.9341
				-45.34	0.00523		-45.34	0.08389		573.88	43.8923	41.3368	39.4239	37.6582	55.3708	66.4827	98.873	99.8881
				-45.33	0.00435		-45.33	0.08424		574.46	43.9692	41.4335	39.544	37.7741	55.5354	66.4714	98.9004	99.8853
				-45.32	0.00533		-45.32	0.08403		575.04	44.0604	41.5162	39.6739	37.9028	55.6982	66.4435	98.9083	99.8668
				-45.31	0.00515		-45.31	0.08269		575.61	44.1221	41.6072	39.7777	38.0072	55.8852	66.437	98.9135	99.8363
				-45.3	0.00469		-45.3	0.08408		576.19	44.186	41.6384	39.853	38.0721	56.0391	66.4331	98.9134	99.8474
				-45.29	0.0048		-45.29	0.08339		576.77	44.1692	41.6706	39.8471	38.1077	56.2379	66.3856	98.8443	99.8187
				-45.28	0.00459		-45.28	0.08221		577.35	44.2141	41.718	39.9329	38.1773	56.4148	66.4267	98.8894	99.8564
				-45.27	0.00515		-45.27	0.08128		577.93	44.2411	41.7969	39.9708	38.2328	56.5821	66.3778	98.8508	99.8453
				-45.26	0.00549		-45.26	0.08171		578.51	44.3225	41.8798	40.0874	38.3458	56.7552	66.4154	98.9091	99.9034
				-45.25	0.00429		-45.25	0.08181		579.09	44.3523	41.9245	40.133	38.391	56.9527	66.3777	98.9501	100.02
				-45.24	0.0048		-45.24	0.08147		579.67	44.3867	41.9676	40.202	38.4532	57.1058	66.3889	99.0152	100.075
				-45.23	0.00568		-45.23	0.08059		580.25	44.3885	41.9751	40.187	38.5006	57.2086	66.3342	98.9697	100.1
				-45.22	0.0048		-45.22	0.08008		580.83	44.4189	41.9763	40.2236	38.5293	57.2771	66.2484	98.9146	100.052
				-45.21	0.00395		-45.21	0.08008		581.41	44.4221	41.9836	40.2564	38.562	57.4246	66.1315	98.8895	100.015
				-45.2	0.00451		-45.2	0.08053		581.99	44.4313	41.9642	40.3132	38.5808	57.5754	66.0333	98.8892	100.043
				-45.19	0.00435		-45.19	0.07909		582.57	44.4669	42.0551	40.3526	38.6395	57.7914	65.995	98.9337	99.9918
				-45.18	0.00435		-45.18	0.07984		583.14	44.5357	42.1076	40.3706	38.7112	58.0155	65.9583	98.9067	99.9697
				-45.17	0.00435		-45.17	0.07925		583.72	44.5956	42.1525	40.4319	38.7604	58.2737	65.9295	98.9224	99.8765
				-45.16	0.00488		-45.16	0.07979		584.3	44.6772	42.2097	40.4911	38.8411	58.5296	65.8756	98.904	99.9015
				-45.15	0.00499		-45.15	0.07861		584.88	44.7657	42.2439	40.5896	38.8771	58.7189	65.8235	98.9252	99.9478
				-45.14	0.0044		-45.14	0.07861		585.46	44.8508	42.3855	40.6515	38.9617	58.8937	65.8086	98.8889	99.9921
				-45.13	0.00493		-45.13	0.07781		586.04	44.8997	42.437	40.7178	39.0091	59.0653	65.8182	98.8741	100.061
				-45.12	0.00416		-45.12	0.07776		586.62	44.8927	42.5402	40.7608	39.0692	59.2497	65.7825	98.8387	99.9882
				-45.11	0.00296		-45.11	0.07901		587.2	44.9832	42.6111	40.832	39.1255	59.4793	65.7398	98.8734	100.016
				-45.1	0.00416		-45.1	0.07699		587.78	45.123	42.7576	40.9458	39.2269	59.7466	65.7391	98.9304	100.014
				-45.09	0.00469		-45.09	0.07664		588.35	45.2818	42.8878	41.0408	39.3193	59.9759	65.7435	98.9424	100.023
				-45.08	0.0044		-45.08	0.07693		588.93	45.4134	43.0051	41.157	39.4075	60.1905	65.7574	98.9573	100.04
				-45.07	0.00445		-45.07	0.07704		589.51	45.5494	43.0722	41.2219	39.5216	60.3625	65.734	98.934	100.005
				-45.06	0.00424		-45.06	0.07733		590.09	45.7233	43.1758	41.3375	39.6432	60.6028	65.7873	98.9655	100.084
				-45.05	0.00464		-45.05	0.07653		590.67	45.8337	43.2771	41.4291	39.7272	60.797	65.7748	98.8533	100.027
				-45.04	0.00445		-45.04	0.07549		591.25	45.8815	43.3763	41.5097	39.7417	61.004	65.7628	98.8265	99.9935
				-45.03	0.00459		-45.03	0.07584		591.83	45.9789	43.4886	41.5987	39.8306	61.2178	65.7523	98.7673	99.9323
				-45.02	0.00549		-45.02	0.07456		592.4	46.0832	43.549	41.6672	39.9048	61.4123	65.7978	98.8407	99.9641
				-45.01	0.00424		-45.01	0.07565		592.98	46.1808	43.6438	41.7792	39.9995	61.5671	65.8374	98.8527	99.9875
				-45	0.00579		-45	0.07579		593.56	46.2924	43.7287	41.8798	40.0631	61.7296	65.8862	98.8871	99.9703
				-44.99	0.00573		-44.99	0.07525		594.14	46.3972	43.8711	42.005	40.1773	61.9124	65.9341	98.9001	99.9865
				-44.98	0.00475		-44.98	0.07379		594.72	46.5287	43.9764	42.0754	40.2651	62.1114	65.993	98.8651	99.9932
				-44.97	0.00488		-44.97	0.07403		595.3	46.6311	44.0892	42.1626	40.323	62.2875	66.0134	98.8665	100.028
				-44.96	0.00528		-44.96	0.07491		595.87	46.7475	44.1956	42.2525	40.4017	62.4599	66.0622	98.9279	100.035
				-44.95	0.0048		-44.95	0.07392		596.45	46.7888	44.2859	42.3443	40.451	62.5264	66.0439	98.9263	100.026
				-44.94	0.00608		-44.94	0.07403		597.03	46.8718	44.3651	42.4015	40.5397	62.5962	66.0257	98.9125	100.022
				-44.93	0.00528		-44.93	0.07472		597.61	46.9446	44.4325	42.4951	40.5748	62.6694	65.9588	98.8686	99.9992
				-44.92	0.00493		-44.92	0.07403		598.19	47.0324	44.5204	42.5689	40.6859	62.8616	65.9686	98.9809	100.009
				-44.91	0.00528		-44.91	0.07333		598.76	47.0886	44.5823	42.6418	40.7308	62.9894	65.9499	98.9927	99.9976
				-44.9	0.00459		-44.9	0.07339		599.34	47.1262	44.6418	42.6868	40.798	63.0817	65.9842	99.0432	100.012
				-44.89	0.00429		-44.89	0.07299		599.92	47.2188	44.6967	42.7661	40.8263	63.1129	65.983	98.9571	100.006
				-44.88	0.00539		-44.88	0.07323		600.5	47.2726	44.7872	42.8615	40.9123	63.1486	66.0153	98.987	100.04
				-44.87	0.00509		-44.87	0.07317		601.08	47.352	44.8513	42.8956	40.9829	63.2478	66.0007	98.9481	100.053
				-44.86	0.00464		-44.86	0.07037		601.65	47.429	44.9455	42.9948	41.0107	63.3084	65.931	98.939	100.051
				-44.85	0.00549		-44.85	0.07165		602.23	47.4832	45.0441	43.0703	41.0577	63.3734	65.8811	98.8706	100.076
				-44.84	0.00459		-44.84	0.07224		602.81	47.5382	45.136	43.1708	41.0861	63.4025	65.7671	98.8543	100.013
				-44.83	0.00504		-44.83	0.07083		603.39	47.6112	45.1729	43.2166	41.1845	63.5779	65.8173	98.9255	100.029
				-44.82	0.00451		-44.82	0.07147		603.96	47.6954	45.2117	43.2918	41.2688	63.8099	65.8461	98.9827	100.035
				-44.81	0.00579		-44.81	0.06979		604.54	47.8126	45.2904	43.3868	41.3719	64.0299	65.9206	98.9871	100.104
				-44.8	0.00627		-44.8	0.07125		605.12	47.9027	45.3924	43.4604	41.4491	64.1672	65.855	98.9126	100.09
				-44.79	0.00613		-44.79	0.07077		605.7	47.9788	45.4408	43.5217	41.4728	64.2405	65.7996	98.8871	100.042
				-44.78	0.00573		-44.78	0.07056		606.28	48.0123	45.4939	43.5899	41.5366	64.3288	65.7859	98.8913	100.006
				-44.77	0.00533		-44.77	0.07037		606.85	47.9913	45.5225	43.6723	41.5861	64.4189	65.8348	98.921	99.982
				-44.76	0.00488		-44.76	0.07008		607.43	48.0342	45.6078	43.7362	41.6608	64.5893	65.8913	98.956	99.9688
				-44.75	0.00587		-44.75	0.07008		608.01	48.0885	45.6974	43.7984	41.7348	64.7777	65.9229	98.9623	99.9769
				-44.74	0.00504		-44.74	0.06968		608.59	48.2243	45.8319	43.8743	41.8362	64.9268	65.8895	98.9657	100.012
				-44.73	0.00499		-44.73	0.06973		609.16	48.3141	45.8948	43.9469	41.9512	64.9932	65.841	98.9239	100.033
				-44.72	0.00523		-44.72	0.06963		609.74	48.3303	45.9707	44.0565	42.0102	65.0549	65.8449	98.8979	100.051
				-44.71	0.00568		-44.71	0.0688		610.32	48.3751	46.0283	44.1368	42.0798	65.1901	65.8277	98.8328	100.014
				-44.7	0.00528		-44.7	0.0684		610.89	48.4944	46.1705	44.2922	42.1616	65.4642	65.8561	98.8666	100.048
				-44.69	0.00563		-44.69	0.06944		611.47	48.6704	46.2799	44.3747	42.2616	65.749	65.8343	98.8595	100.036
				-44.68	0.00563		-44.68	0.06915		612.05	48.7732	46.3668	44.4871	42.375	65.9611	65.8427	98.9256	100.109
				-44.67	0.00568		-44.67	0.0684		612.63	48.7614	46.3684	44.4577	42.4192	66.1095	65.8605	98.9725	100.028
				-44.66	0.00549		-44.66	0.06805		613.2	48.8469	46.4181	44.5117	42.5019	66.2439	65.8461	98.9941	100.025
				-44.65	0.00579		-44.65	0.06829		613.78	48.9388	46.4882	44.5751	42.5899	66.4303	65.8622	98.9278	99.9274
				-44.64	0.00568		-44.64	0.06776		614.36	49.076	46.6074	44.7509	42.6939	66.6065	65.8909	98.8494	99.9625
				-44.63	0.00592		-44.63	0.06701		614.93	49.1172	46.7011	44.8272	42.8314	66.8428	65.9496	98.8704	99.9593
				-44.62	0.00608		-44.62	0.06619		615.51	49.1191	46.7697	44.8959	42.8955	67.0376	65.9763	98.9368	100.054
				-44.61	0.00608		-44.61	0.06696		616.09	49.1638	46.8008	44.9244	42.9682	67.2122	65.9222	98.9184	100.033
				-44.6	0.00701		-44.6	0.06696		616.66	49.2274	46.8074	44.9497	42.9919	67.3083	65.9229	98.847	100.008
				-44.59	0.00608		-44.59	0.06659		617.24	49.3277	46.8659	45.0049	43.0601	67.4894	65.9585	98.8139	99.8787
				-44.58	0.00621		-44.58	0.06555		617.82	49.4032	46.9704	45.0895	43.2088	67.6938	66.0279	98.8421	99.9527
				-44.57	0.00637		-44.57	0.06491		618.4	49.4866	47.0697	45.2349	43.2789	67.9204	66.0316	98.8209	99.9304
				-44.56	0.00563		-44.56	0.06427		618.97	49.6174	47.1857	45.3417	43.4271	68.1586	66.0891	98.924	100.086
				-44.55	0.00621		-44.55	0.06525		619.55	49.7378	47.3118	45.459	43.4822	68.3548	66.1625	98.9661	100.08
				-44.54	0.00608		-44.54	0.06485		620.13	49.7804	47.3981	45.498	43.5851	68.5346	66.2183	99.0593	100.097
				-44.53	0.00707		-44.53	0.06445		620.7	49.7427	47.3831	45.5075	43.5697	68.6302	66.222	98.918	100.079
				-44.52	0.00539		-44.52	0.06397		621.28	49.7956	47.3745	45.529	43.5932	68.7563	66.2216	98.8954	100.08
				-44.51	0.00637		-44.51	0.06445		621.85	49.8853	47.4366	45.5412	43.643	68.9266	66.2727	98.9107	100.094
				-44.5	0.00643		-44.5	0.06421		622.43	49.9725	47.5109	45.603	43.68	69.04	66.2615	98.9334	100.044
				-44.49	0.00549		-44.49	0.06347		623.01	49.9802	47.5495	45.6297	43.7639	69.142	66.2134	98.9151	99.9292
				-44.48	0.00608		-44.48	0.06371		623.58	49.9717	47.5669	45.7249	43.7557	69.1968	66.1315	98.8729	99.8731
				-44.47	0.00637		-44.47	0.06352		624.16	50.0811	47.66	45.7678	43.8858	69.3923	66.1818	98.908	99.8547
				-44.46	0.00696		-44.46	0.06317		624.74	50.187	47.7613	45.8532	43.9493	69.5161	66.2768	98.9443	99.8964
				-44.45	0.00672		-44.45	0.06277		625.31	50.2751	47.9212	45.9529	44.0338	69.7211	66.3616	98.9571	99.9089
				-44.44	0.00643		-44.44	0.06184		625.89	50.3629	47.9889	46.0701	44.0695	69.8305	66.3896	99.0204	99.9452
				-44.43	0.00608		-44.43	0.062		626.47	50.4278	48.0439	46.1418	44.143	70.023	66.3986	99.0259	99.9839
				-44.42	0.00613		-44.42	0.06272		627.04	50.5256	48.0282	46.1576	44.2012	70.1513	66.4106	99.0455	100.039
				-44.41	0.00712		-44.41	0.06173		627.62	50.5699	48.1233	46.2437	44.258	70.3221	66.4278	98.9731	100.034
				-44.4	0.00696		-44.4	0.06235		628.19	50.5601	48.2008	46.3215	44.2874	70.4179	66.4108	98.9202	99.9798
				-44.39	0.00656		-44.39	0.06184		628.77	50.5997	48.3312	46.4676	44.4496	70.6484	66.4899	98.9286	99.9648
				-44.38	0.00632		-44.38	0.06144		629.35	50.6736	48.3852	46.5559	44.5015	70.7817	66.5077	98.9869	99.9682
				-44.37	0.00696		-44.37	0.06011		629.92	50.7983	48.4823	46.5971	44.5334	70.9427	66.5706	99.0131	100.065
				-44.36	0.0076		-44.36	0.06016		630.5	50.915	48.551	46.6355	44.5083	70.9801	66.5346	98.9646	100.067
				-44.35	0.00701		-44.35	0.06136		631.07	51.0131	48.6248	46.6677	44.5804	71.0376	66.5463	98.9351	100.04
				-44.34	0.00741		-44.34	0.05952		631.65	51.1424	48.6568	46.7302	44.643	71.1646	66.5004	98.9096	99.951
				-44.33	0.00725		-44.33	0.05963		632.23	51.1808	48.6953	46.7668	44.7012	71.2098	66.5265	98.9553	99.9821
				-44.32	0.00811		-44.32	0.05973		632.8	51.2392	48.7831	46.8484	44.7554	71.3088	66.5487	98.94	100.025
				-44.31	0.00789		-44.31	0.05957		633.38	51.3251	48.8522	46.9469	44.8117	71.3806	66.6404	98.9801	100.079
				-44.3	0.00771		-44.3	0.05795		633.95	51.4534	48.9476	47.0413	44.8692	71.4762	66.6565	98.9536	99.9996
				-44.29	0.00909		-44.29	0.05864		634.53	51.5692	49.0037	47.0836	44.9154	71.5011	66.6419	98.8952	99.9433
				-44.28	0.0072		-44.28	0.05917		635.1	51.6729	49.1248	47.1956	45.0316	71.5935	66.6643	98.9368	99.969
				-44.27	0.00883		-44.27	0.05859		635.68	51.7801	49.2391	47.2574	45.1079	71.6871	66.6907	98.9487	99.9886
				-44.26	0.00789		-44.26	0.05824		636.26	51.8381	49.3331	47.3313	45.2097	71.8437	66.785	99.0481	100.05
				-44.25	0.00805		-44.25	0.0572		636.83	51.8353	49.433	47.3546	45.234	71.8866	66.7845	98.9948	100.086
				-44.24	0.008		-44.24	0.05696		637.41	51.9023	49.5258	47.4164	45.3038	71.9498	66.7991	98.9892	100.103
				-44.23	0.00765		-44.23	0.05667		637.98	52.0084	49.6074	47.5084	45.3468	72.0592	66.7858	98.9528	100.052
				-44.22	0.008		-44.22	0.05771		638.56	52.1135	49.6281	47.5535	45.4064	72.1528	66.7464	98.917	99.9521
				-44.21	0.00789		-44.21	0.0572		639.13	52.2156	49.7067	47.6759	45.4819	72.2952	66.7954	98.9942	100.027
				-44.2	0.00811		-44.2	0.05613		639.71	52.2481	49.8172	47.7529	45.5582	72.3483	66.9142	99.036	100.014
				-44.19	0.00771		-44.19	0.05672		640.28	52.2754	49.9476	47.8342	45.6178	72.3806	66.9868	99.0451	100.042
				-44.18	0.00741		-44.18	0.0548		640.86	52.308	49.9698	47.8683	45.7019	72.4575	67.05	99.0265	99.9978
				-44.17	0.0084		-44.17	0.05523		641.43	52.3281	49.9918	47.9478	45.7778	72.4588	66.9242	98.9616	100.007
				-44.16	0.00859		-44.16	0.05493		642.01	52.4559	50.0062	48.0463	45.865	72.5837	66.9962	98.9678	99.9536
				-44.15	0.0084		-44.15	0.05579		642.58	52.5284	50.0275	48.1349	45.9249	72.6237	66.9652	98.8654	99.9049
				-44.14	0.00853		-44.14	0.05509		643.16	52.6625	50.0742	48.1799	45.9867	72.7719	67.0731	98.8791	99.9151
				-44.13	0.00952		-44.13	0.05475		643.73	52.7322	50.227	48.2711	46.0938	72.8785	67.1121	98.831	99.9092
				-44.12	0.00811		-44.12	0.05475		644.31	52.821	50.4133	48.407	46.2045	73.0434	67.1614	98.8418	99.9455
				-44.11	0.00917		-44.11	0.05317		644.88	52.874	50.5152	48.5339	46.2984	73.1618	67.1915	98.8606	99.9754
				-44.1	0.00893		-44.1	0.05317		645.46	52.922	50.4738	48.5951	46.3148	73.2643	67.1684	98.9408	100.102
				-44.09	0.00853		-44.09	0.05336		646.03	52.8719	50.4209	48.5637	46.2979	73.3072	67.0913	98.9261	100.102
				-44.08	0.00904		-44.08	0.054		646.61	52.9624	50.5101	48.5921	46.2959	73.3873	67.1353	98.9232	100.122
				-44.07	0.00829		-44.07	0.05277		647.18	53.0163	50.6328	48.6186	46.4198	73.4654	67.1659	98.8213	100.046
				-44.06	0.00869		-44.06	0.05203		647.76	53.1553	50.7663	48.7446	46.5731	73.5546	67.2306	98.8434	100.01
				-44.05	0.00963		-44.05	0.0508		648.33	53.1593	50.8351	48.8453	46.69	73.6292	67.2075	98.8387	99.9878
				-44.04	0.00909		-44.04	0.05099		648.91	53.1225	50.8196	48.8477	46.6919	73.5933	67.1814	98.7874	99.854
				-44.03	0.00883		-44.03	0.05197		649.48	53.1623	50.8795	48.9586	46.7618	73.6898	67.2931	98.8122	99.8919
				-44.02	0.00973		-44.02	0.05021		650.06	53.2724	50.9722	49.0242	46.8525	73.8655	67.3452	98.7834	99.8246
				-44.01	0.00939		-44.01	0.05133		650.63	53.4456	51.1519	49.2482	46.9894	74.1142	67.4374	98.9318	99.9185
				-44	0.00909		-44	0.05163		651.21	53.5336	51.1958	49.3047	47.0555	74.2498	67.4471	98.8834	99.8537
				-43.99	0.01027		-43.99	0.05029		651.78	53.6131	51.243	49.3449	47.1461	74.3745	67.4849	98.9149	99.9532
				-43.98	0.00952		-43.98	0.04957		652.36	53.6396	51.2663	49.3593	47.2099	74.5109	67.6189	98.8527	99.9477
				-43.97	0.01037		-43.97	0.04883		652.93	53.7476	51.3713	49.4352	47.307	74.6355	67.6723	98.9038	100.004
				-43.96	0.00981		-43.96	0.05005		653.5	53.7286	51.363	49.5379	47.3295	74.7146	67.6952	98.8829	99.9291
				-43.95	0.00987		-43.95	0.05056		654.08	53.7624	51.4254	49.6373	47.4226	74.8776	67.5992	98.9532	99.9594
				-43.94	0.00968		-43.94	0.04928		654.65	53.7723	51.4905	49.689	47.5006	74.981	67.6222	98.9135	99.9267
				-43.93	0.0108		-43.93	0.05005		655.23	53.8706	51.653	49.7516	47.5715	75.1243	67.6457	98.9093	99.9739
				-43.92	0.01067		-43.92	0.04829		655.8	53.9784	51.7364	49.8074	47.6421	75.2309	67.7075	98.857	99.9504
				-43.91	0.01021		-43.91	0.04883		656.38	53.9975	51.745	49.8424	47.6881	75.3817	67.7371	98.8645	99.9205
				-43.9	0.01051		-43.9	0.04867		656.95	54.0333	51.7886	49.9095	47.7929	75.4899	67.8318	98.8676	99.9109
				-43.89	0.01061		-43.89	0.04784		657.52	54.1266	51.8626	50.0015	47.8631	75.622	67.9504	98.922	99.9605
				-43.88	0.00997		-43.88	0.04853		658.1	54.3226	52.0215	50.0925	47.9412	75.7818	68.0082	99.0293	100.037
				-43.87	0.01016		-43.87	0.0476		658.67	54.3966	52.0556	50.0958	48.0102	75.9132	67.9771	98.9831	99.9619
				-43.86	0.01096		-43.86	0.04704		659.25	54.5054	52.1361	50.1468	48.0984	75.9904	67.9374	98.9453	99.9609
				-43.85	0.01067		-43.85	0.04709		659.82	54.4209	52.1078	50.2038	48.0617	76.0717	67.9313	98.8255	99.9017
				-43.84	0.0116		-43.84	0.04685		660.39	54.5185	52.2317	50.3449	48.1516	76.2542	68.0136	98.9673	99.9985
				-43.83	0.01091		-43.83	0.04581		660.97	54.5737	52.2706	50.4109	48.2182	76.504	68.0898	99.0119	100.033
				-43.82	0.01061		-43.82	0.04576		661.54	54.8122	52.4153	50.5489	48.419	76.7042	68.2198	99.0957	100.056
				-43.81	0.0112		-43.81	0.04597		662.12	54.9421	52.4489	50.6198	48.4773	76.7691	68.2715	98.9527	99.9937
				-43.8	0.0108		-43.8	0.04547		662.69	54.9847	52.5055	50.6507	48.5674	76.7539	68.3372	98.949	99.9596
				-43.79	0.01125		-43.79	0.04488		663.26	54.9568	52.5188	50.6308	48.5686	76.79	68.2997	98.8658	99.9367
				-43.78	0.01155		-43.78	0.04395		663.84	54.9386	52.5058	50.6807	48.6529	77.0015	68.3459	98.9955	99.9411
				-43.77	0.00992		-43.77	0.04523		664.41	54.9774	52.611	50.7639	48.7254	77.1765	68.3863	98.8875	99.9446
				-43.76	0.0116		-43.76	0.04424		664.98	55.0755	52.7464	50.8321	48.7947	77.3186	68.4577	98.9994	99.8759
				-43.75	0.01184		-43.75	0.044		665.56	55.2046	52.8794	50.8781	48.8708	77.3363	68.5006	98.9079	99.8546
				-43.74	0.01067		-43.74	0.04349		666.13	55.3127	52.9065	50.9149	48.8693	77.4212	68.4826	98.9494	99.7755
				-43.73	0.01125		-43.73	0.04355		666.71	55.3149	52.9023	51.021	48.9351	77.5516	68.5183	98.844	99.8689
				-43.72	0.01179		-43.72	0.0436		667.28	55.4143	52.9977	51.1575	48.9579	77.6042	68.5499	98.8775	99.8936
				-43.71	0.01171		-43.71	0.04349		667.85	55.508	53.1658	51.3317	49.078	77.6949	68.6874	98.9418	100.026
				-43.7	0.01179		-43.7	0.04331		668.43	55.6964	53.3197	51.4079	49.1955	77.7491	68.7975	98.9903	100.077
				-43.69	0.01184		-43.69	0.04192		669	55.7298	53.3655	51.4407	49.2804	77.8533	68.8405	99.0564	100.135
				-43.68	0.01323		-43.68	0.04187		669.57	55.7607	53.3546	51.4544	49.3135	77.8944	68.7183	99.1056	100.095
				-43.67	0.01213		-43.67	0.04208		670.15	55.7975	53.4219	51.5261	49.3464	77.945	68.6487	99.1144	100.15
				-43.66	0.01213		-43.66	0.0404		670.72	55.893	53.4569	51.6105	49.3224	77.9547	68.6228	99.0023	100.012
				-43.65	0.01195		-43.65	0.04123		671.29	56.0298	53.511	51.6927	49.3366	78.0275	68.6573	98.8986	99.9895
				-43.64	0.01224		-43.64	0.04109		671.87	56.1022	53.5511	51.7914	49.3936	78.1229	68.6971	98.8939	99.9556
				-43.63	0.01264		-43.63	0.04123		672.44	56.1574	53.6767	51.8586	49.5373	78.2287	68.784	98.9423	100.065
				-43.62	0.01208		-43.62	0.04123		673.01	56.2365	53.8463	51.962	49.6652	78.2394	68.9373	99.037	100.088
				-43.61	0.01288		-43.61	0.03995		673.58	56.3098	54.0069	52.0177	49.7503	78.1838	69.0098	99.0161	100.039
				-43.6	0.01307		-43.6	0.03955		674.16	56.401	54.1242	52.0893	49.8065	78.253	69.0754	99.1345	100.081
				-43.59	0.01277		-43.59	0.03947		674.73	56.5164	54.1514	52.1368	49.8234	78.3561	69.0973	99.0621	100.128
				-43.58	0.01283		-43.58	0.03861		675.3	56.5509	54.0561	52.0908	49.719	78.4463	69.148	99.0337	100.038
				-43.57	0.01323		-43.57	0.03912		675.88	56.6007	54.0587	52.1174	49.6882	78.462	69.1366	98.9557	99.8993
				-43.56	0.01323		-43.56	0.03931		676.45	56.5625	54.1199	52.1766	49.7378	78.4924	69.1921	98.9918	99.832
				-43.55	0.01328		-43.55	0.04019		677.02	56.6128	54.2795	52.3127	49.9721	78.5698	69.3012	99.1591	99.9846
				-43.54	0.01381		-43.54	0.03848		677.59	56.6895	54.3111	52.3971	50.093	78.5604	69.3862	99.1579	100.101
				-43.53	0.01277		-43.53	0.03837		678.17	56.7966	54.3838	52.4624	50.1766	78.5998	69.3903	99.077	100.12
				-43.52	0.01328		-43.52	0.03744		678.74	56.8855	54.407	52.5738	50.173	78.6825	69.3101	98.9159	100.028
				-43.51	0.01381		-43.51	0.03709		679.31	56.9235	54.5002	52.6802	50.2789	78.8455	69.3591	99.0039	100.089
				-43.5	0.01333		-43.5	0.03779		679.89	56.8619	54.4532	52.6841	50.2762	78.91	69.4915	99.2534	100.091
				-43.49	0.01397		-43.49	0.03669		680.46	56.9635	54.5002	52.7503	50.3508	78.8518	69.5828	99.331	100.223
				-43.48	0.01317		-43.48	0.03685		681.03	57.1908	54.6419	52.8517	50.4768	78.9171	69.6788	99.28	100.123
				-43.47	0.01405		-43.47	0.03611		681.6	57.3735	54.8091	53.019	50.6084	79.0287	69.6466	99.1744	100.119
				-43.46	0.01421		-43.46	0.03659		682.18	57.5404	54.9266	53.0992	50.6824	79.1017	69.6892	99.069	99.9788
				-43.45	0.01427		-43.45	0.03512		682.75	57.5369	54.9204	53.0474	50.7417	79.1684	69.7347	99.0127	100.067
				-43.44	0.01416		-43.44	0.03565		683.32	57.5324	54.9325	53.0552	50.7142	79.0721	69.7812	98.906	99.9893
				-43.43	0.0148		-43.43	0.03501		683.89	57.4477	54.947	53.1208	50.8077	79.1458	69.8367	98.9887	100.055
				-43.42	0.01475		-43.42	0.03403		684.46	57.3758	55.0415	53.2899	50.7826	79.0934	69.8153	98.9227	100.014
				-43.41	0.01357		-43.41	0.03488		685.04	57.6117	55.215	53.3593	50.9382	79.2916	69.9821	99.0134	100.111
				-43.4	0.01539		-43.4	0.03379		685.61	57.6872	55.3132	53.3481	51.0195	79.3996	70.0033	98.9346	100.095
				-43.39	0.01445		-43.39	0.0336		686.18	57.886	55.4592	53.4759	51.1475	79.5717	70.1813	99.0254	100.142
				-43.38	0.01461		-43.38	0.03379		686.75	57.8645	55.4643	53.5269	51.1821	79.5348	70.1361	98.9552	100.129
				-43.37	0.0144		-43.37	0.0336		687.33	57.9984	55.5414	53.6971	51.253	79.5977	70.3696	99.0819	100.214
				-43.36	0.01496		-43.36	0.03448		687.9	57.9866	55.5359	53.6803	51.2047	79.6488	70.3517	99.0495	100.187
				-43.35	0.0144		-43.35	0.03379		688.47	58.0366	55.6048	53.6844	51.2734	79.839	70.3725	99.119	100.151
				-43.34	0.01509		-43.34	0.03373		689.04	57.9115	55.5318	53.6544	51.2587	79.9487	70.2544	99.0638	100.001
				-43.33	0.01456		-43.33	0.03221		689.61	57.9175	55.5007	53.6799	51.3698	79.974	70.2214	99.034	99.9793
				-43.32	0.01533		-43.32	0.03325		690.19	57.9677	55.5066	53.8373	51.4794	80.0842	70.3629	99.13	99.9598
				-43.31	0.01469		-43.31	0.032		690.76	58.1215	55.6493	53.9412	51.5943	80.198	70.4154	99.0316	99.9803
				-43.3	0.01632		-43.3	0.03211		691.33	58.2051	55.7753	54.0657	51.6796	80.3035	70.4827	98.9815	99.8076
				-43.29	0.01496		-43.29	0.03099		691.9	58.1942	55.84	54.1843	51.8263	80.3334	70.5548	98.7662	99.9614
				-43.28	0.01539		-43.28	0.03019		692.47	58.2555	55.8245	54.2479	51.8721	80.3994	70.6085	98.8119	100.038
				-43.27	0.01608		-43.27	0.03221		693.04	58.3537	55.9498	54.318	51.9991	80.6322	70.7569	99.0057	100.24
				-43.26	0.01677		-43.26	0.03136		693.62	58.4041	56.0018	54.4129	52.0386	80.5912	70.6053	99.0779	100.116
				-43.25	0.01632		-43.25	0.03117		694.19	58.4599	56.2071	54.465	52.1902	80.5801	70.6026	99.0366	100.049
				-43.24	0.01659		-43.24	0.02995		694.76	58.459	56.2422	54.5239	52.1452	80.5146	70.5568	98.8776	100.063
				-43.23	0.01544		-43.23	0.02989		695.33	58.4826	56.4126	54.5733	52.2435	80.7074	70.7946	98.9365	100.134
				-43.22	0.01533		-43.22	0.03048		695.9	58.4768	56.4175	54.7761	52.2582	80.8024	71.066	99.1353	100.317
				-43.21	0.01672		-43.21	0.02944		696.47	58.5196	56.3336	54.7401	52.4144	80.7446	71.2349	99.1457	100.384
				-43.2	0.01688		-43.2	0.02973		697.04	58.6266	56.3811	54.7178	52.3931	80.7157	71.1934	99.1262	100.353
				-43.19	0.01667		-43.19	0.02979		697.62	58.6635	56.459	54.6259	52.4389	80.6535	71.2847	98.9493	100.267
				-43.18	0.01707		-43.18	0.02979		698.19	58.6386	56.6508	54.7201	52.5164	80.7782	71.1409	98.88	100.107
				-43.17	0.01624		-43.17	0.02821		698.76	58.5646	56.5094	54.8	52.4995	80.8567	71.2539	98.8305	100.048
				-43.16	0.01752		-43.16	0.02856		699.33	58.6782	56.6058	54.9517	52.5728	81.0741	71.1513	98.9825	99.913
				-43.15	0.01701		-43.15	0.02909		699.9	58.8017	56.6789	55.0223	52.7239	81.2081	71.2967	99.0144	99.855
				-43.14	0.01741		-43.14	0.02739		700.47	58.6995	56.7603	54.9907	52.8629	81.2682	71.0929	98.7789	99.7198
				-43.13	0.01731		-43.13	0.02792		701.04	58.6836	56.712	54.8941	52.8016	81.2237	70.8895	98.5201	99.6705
				-43.12	0.01771		-43.12	0.02792		701.61	58.7382	56.7367	55.1751	52.6608	81.2672	70.8392	98.519	99.6833
				-43.11	0.01707		-43.11	0.02792		702.19	59.1232	56.8865	55.2867	52.6711	81.3026	71.0622	98.8103	99.7287
				-43.1	0.01741		-43.1	0.02787		702.76	59.3703	56.9089	55.3612	52.8118	81.3248	71.3005	98.9356	99.6809
				-43.09	0.01795		-43.09	0.02723		703.33	59.3652	56.8106	55.0666	52.8077	81.24	71.2894	99.1273	99.7895
				-43.08	0.01787		-43.08	0.02739		703.9	59.2991	56.6605	54.9907	53.0528	81.1264	71.1013	98.9185	99.7843
				-43.07	0.01712		-43.07	0.026		704.47	59.312	56.7889	55.0918	52.9258	81.2266	71.1953	98.9987	99.7442
				-43.06	0.01717		-43.06	0.02648		705.04	59.2617	56.9252	55.2044	53.0109	81.1818	71.3607	98.6732	99.522
				-43.05	0.01741		-43.05	0.02648		705.61	59.5135	57.1416	55.5525	52.8991	81.5169	71.895	99.044	99.7798
				-43.04	0.01787		-43.04	0.02584		706.18	59.4896	57.174	55.5363	53.0921	81.2364	72.0915	99.0317	99.8458
				-43.03	0.01712		-43.03	0.02549		706.75	59.8175	57.0414	55.3396	53.3072	81.304	72.1318	99.1055	100.011
				-43.02	0.01835		-43.02	0.02579		707.32	59.5752	57.5499	55.3999	53.6985	80.9155	71.7114	98.8731	99.8016
				-43.01	0.01776		-43.01	0.02541		707.89	59.9659	58.0988	55.356	54.229	81.0324	71.7216	99.2384	100.286
				-43	0.01835		-43	0.02536		708.46	59.8269	58.2793	55.6238	54.4431	81.1364	71.8123	99.77	100.44
				-42.99	0.01928		-42.99	0.02613		709.03	59.8977	57.7242	55.2505	53.8598	81.2012	71.8644	99.9487	101.108
				-42.98	0.01928		-42.98	0.02456		709.61	59.9296	57.3372	55.6995	54.0021	81.7213	71.9769	100.435	101.388
				-42.97	0.01869		-42.97	0.02357		710.18	60.4051	57.7889	56.1251	53.9731	81.729	72.5808	100.841	101.929
				-42.96	0.01875		-42.96	0.02427		710.75	60.8668	57.7262	56.5821	53.9575	81.6875	72.1617	100.864	101.044
				-42.95	0.01869		-42.95	0.02467		711.32	60.218	57.4311	55.7993	53.1922	81.2593	71.4391	100.579	100.291
				-42.94	0.01944		-42.94	0.02416		711.89	60.2605	56.1533	55.5405	52.3496	81.5758	70.2994	99.9807	99.0878
				-42.93	0.01781		-42.93	0.02309		712.46	60.2083	56.1222	55.7006	52.6894	82.7972	71.3838	100.3	100.088
				-42.92	0.01992		-42.92	0.02373		713.03	60.8336	55.4607	55.9333	52.8239	82.3838	70.4401	98.7375	99.0499
				-42.91	0.0192		-42.91	0.02408		713.6	61.569	56.4211	56.739	53.9743	83.0623	71.3468	100.124	99.8684
				-42.9	0.0192		-42.9	0.02357		714.17	61.6459	55.6753	55.512	53.9075	81.4733	70.3277	100.146	97.5794
				-42.89	0.01915		-42.89	0.02269		714.74	61.4423	57.2266	55.9966	53.6008	82.8369	71.2045	101.336	99.2909
				-42.88	0.01944		-42.88	0.02352		715.31	61.5232	57.2433	55.7396	53.7122	81.3716	71.7846	100.053	98.8698
				-42.87	0.01939		-42.87	0.02408		715.88	61.6107	58.006	56.3136	53.7207	82.5854	72.5561	100.581	102.259
				-42.86	0.02027		-42.86	0.0216		716.45	62.1866	57.8833	56.8637	53.1065	81.1312	72.6541	101.072	102.718
				-42.85	0.02056		-42.85	0.02259		717.02	60.801	58.1313	55.9689	52.1139	79.7079	70.9084	101.277	103.248
				-42.84	0.01949		-42.84	0.02323		717.59	60.7847	58.8892	55.1332	50.5946	77.5343	69.6446	100.251	101.265
				-42.83	0.01997		-42.83	0.022		718.16	59.7615	56.3371	53.8554	50.14	76.3504	70.3636	100.251	101.002
				-42.82	0.01973		-42.82	0.02171		718.73	57.9698	56.0748	52.1887	48.3217	77.9201	71.9356	103.094	101.681
				-42.81	0.01944		-42.81	0.02112		719.3	55.4651	53.0939	50.3149	46.2691	76.8655	70.8584	102.445	102.907
				-42.8	0.01984		-42.8	0.02229		719.87	54.4622	53.7175	49.3683	47.2893	77.8819	71.0584	103.66	101.793
				-42.79	0.01968		-42.79	0.02125		720.44	55.2895	52.3195	48.4931	48.1913	77.3335	67.4579	100.311	101.744
				-42.78	0.02048		-42.78	0.02061		721.01	57.6559	51.3357	49.8856	50.5371	80.7379	67.9599	101.162	100.386
				-42.77	0.02027		-42.77	0.02147		721.58	60.5995	53.3904	52.8369	52.639	84.3575	67.9533	102.427	102.912
				-42.76	0.01955		-42.76	0.02048		722.15	62.42	52.6107	54.269	50.197	82.756	68.5213	102.296	100.428
				-42.75	0.02003		-42.75	0.02107		722.72	58.5135	55.4895	55.8016	48.3334	84.0664	72.0252	102.554	99.5887
				-42.74	0.01992		-42.74	0.02027		723.29	55.8898	53.3374	52.5563	42.1048	80.3951	67.8863	98.3089	97.6865
				-42.73	0.02061		-42.73	0.02032		723.85	50.0982	53.0227	51.4858	42.3779	83.7772	67.8319	96.4815	96.8223
				-42.72	0.02083		-42.72	0.01933		724.42	55.0978	50.4172	52.9069	42.5384	80.5691	62.3017	93.1671	100.218
				-42.71	0.02083		-42.71	0.01984		724.99	51.6974	49.0811	52.1429	41.1446	82.4878	63.6173	96.4961	99.7387
				-42.7	0.02131		-42.7	0.01899		725.56	58.7249	49.142	50.8107	42.6148	78.202	63.5499	99.1213	103.495
				-42.69	0.02072		-42.69	0.01915		726.13	56.9963	52.6151	49.8115	45.763	79.1343	67.7156	104.179	105.279
				-42.68	0.02077		-42.68	0.02043		726.7	65.0692	55.0504	50.9715	50.1695	77.0555	70.0698	101.165	110.285
				-42.67	0.02027		-42.67	0.01893		727.27	65.9541	52.8011	55.5228	47.5262	82.6422	71.0477	102.76	115.313
				-42.66	0.02155		-42.66	0.01944		727.84	68.3953	50.6747	55.212	48.0501	81.301	75.2576	101.05	115.379
				-42.65	0.02147		-42.65	0.01984		728.41	65.1855	43.1683	53.9709	44.2319	80.6517	67.5751	99.6897	113.858
				-42.64	0.02072		-42.64	0.01928		728.98	58.9461	45.0639	52.1265	47.9417	80.7949	70.401	105.044	119.43
				-42.63	0.02083		-42.63	0.01899		729.55	60.2373	46.0596	51.194	38.8292	77.6854	61.5593	103.048	118.93
				-42.62	0.02141		-42.62	0.01893		730.12	63.7498	48.995	54.266	45.3835	79.3536	66.8789	108.04	121.682
				-42.61	0.02056		-42.61	0.01915		730.69	72.2082	46.6754	54.5568	44.3573	74.8903	59.7965	96.5027	114.201
				-42.6	0.02131		-42.6	0.01875		731.25	75.9402	46.7512	52.4102	47.1965	75.6217	58.4495	96.639	109.374
				-42.59	0.02072		-42.59	0.01741		731.82	76.5352	44.8382	54.198	46.9029	74.4805	61.0381	89.3117	104.33
				-42.58	0.02165		-42.58	0.01787		732.39	75.4969	48.8037	55.9947	47.9642	76.1672	62.9368	91.7505	104.613
				-42.57	0.022		-42.57	0.01757		732.96	75.8243	50.1887	61.3844	57.7171	85.5707	77.9012	99.1466	116.58
				-42.56	0.02117		-42.56	0.01949		733.53	70.9171	55.814	59.4268	54.8755	91.8687	77.878	105.602	118.06
				-42.55	0.02211		-42.55	0.01864		734.1	66.493	54.6508	62.555	55.7131	98.1582	82.3216	108.013	113.369
				-42.54	0.02224		-42.54	0.01747		734.67	61.2669	51.2642	52.404	46.5507	92.2139	67.7316	98.7615	99.5898
				-42.53	0.02205		-42.53	0.01632		735.24	60.1367	43.7653	57.8861	45.4654	89.6125	67.9451	98.1533	96.5552
				-42.52	0.0224		-42.52	0.01736		735.8	65.3609	47.3217	59.2459	47.4725	88.4939	71.5708	99.1381	98.3624
				-42.51	0.02245		-42.51	0.01765		736.37	70.4946	52.8321	75.4314	59.0286	91.2974	82.2888	103.903	105.899
				-42.5	0.02245		-42.5	0.01701		736.94	76.2378	59.9681	65.3581	68.1269	87.8396	77.1993	102.649	110.118
				-42.49	0.02165		-42.49	0.01851		737.51	70.3383	60.2341	53.8344	69.1062	77.2531	64.0376	95.7391	113.047
				-42.48	0.02224		-42.48	0.01829		738.08	74.918	63.9097	53.4548	76.1863	82.7237	61.9362	105.749	124.935
				-42.47	0.02288		-42.47	0.01752		738.65	67.8136	61.5179	54.7926	64.4535	81.7493	54.2974	99.6867	113.481
				-42.46	0.02205		-42.46	0.01677		739.21	74.3137	60.3796	71.6192	71.67	91.7491	65.7634	110.616	114.878
				-42.45	0.02323		-42.45	0.01707		739.78	71.174	55.6989	65.4992	62.8571	77.4852	59.3812	95.1986	96.8049
				-42.44	0.02288		-42.44	0.01683		740.35	75.9863	47.9639	65.8181	69.4367	70.4755	71.4557	113.567	106.896
				-42.43	0.02181		-42.43	0.01632		740.92	83.2456	47.6554	56.8245	65.3996	76.8878	68.522	112.173	113.632
				-42.42	0.02181		-42.42	0.01579		741.49	67.1274	43.517	45.5334	52.9169	83.5936	72.2312	122.462	118.441
				-42.41	0.02304		-42.41	0.01667		742.06	66.9737	53.8964	45.2806	51.9302	96.9038	62.0419	109.08	122.875
				-42.4	0.02317		-42.4	0.01555		742.62	47.3084	55.5217	49.8334	35.4855	88.0359	69.5475	99.4464	100.938
				-42.39	0.02317		-42.39	0.01603		743.19	63.7991	61.3025	56.3622	41.3355	90.9203	73.4146	87.2696	95.2894
				-42.38	0.02245		-42.38	0.01509		743.76	56.9114	64.4214	57.8201	43.704	85.2012	80.7154	87.7014	89.6053
				-42.37	0.02333		-42.37	0.01624		744.33	73.0359	56.4151	67.4876	64.0881	85.3687	86.1654	86.6628	101.874
				-42.36	0.0224		-42.36	0.01613		744.9	64.7802	57.4378	67.5654	67.1245	77.871	85.0566	83.4584	102.993
				-42.35	0.02363		-42.35	0.01533		745.46	76.7913	68.8464	82.4427	78.4702	94.5364	103.978	92.2372	116.994
				-42.34	0.02304		-42.34	0.01456		746.03	62.9658	80.3397	74.9596	71.459	84.1504	97.6555	98.2432	108.125
				-42.33	0.02333		-42.33	0.01619		746.6	56.3834	89.6742	81.5174	62.669	94.1312	111.865	121.723	129.021
				-42.32	0.02328		-42.32	0.01584		747.17	41.7975	59.9708	64.9844	56.1494	62.4478	74.3096	103.364	110.001
				-42.31	0.02317		-42.31	0.01648		747.74	36.2034	65.2077	59.1405	62.9036	72.2554	71.6097	122.18	127.585
				-42.3	0.02323		-42.3	0.01608		748.3	40.3927	57.6278	69.1788	65.2039	70.8562	53.0885	128.937	118.873
				-42.29	0.02408		-42.29	0.01491		748.87	22.4579	40.1239	47.7786	48.5468	63.2364	43.4669	130.252	102.601
				-42.28	0.02253		-42.28	0.01579		749.44	42.1806	29.7741	49.8293	33.2535	55.1972	51.253	93.3174	83.1191
				-42.27	0.02379		-42.27	0.01573		750.01	49.657	24.2852	44.7784	34.1734	53.341	56.8786	89.7187	64.3777
				-42.26	0.02264		-42.26	0.01491		750.57	83.593	23.0624	49.9198	37.1	65.9587	83.7156	100.661	84.0083
				-42.25	0.02333		-42.25	0.01411		751.14	58.6905	23.8669	48.892	43.8267	71.369	59.0225	110.733	79.4611
				-42.24	0.02344		-42.24	0.01432		751.71	58.2148	32.9577	32.913	51.9989	85.1355	69.0099	129.926	107.709
				-42.23	0.0228		-42.23	0.01525		752.28	51.7107	46.1031	45.3189	36.8103	80.0541	38.1012	104.109	81.5393
				-42.22	0.02344		-42.22	0.0156		752.84	67.401	52.9202	41.1914	38.6658	77.3111	49.5367	101.675	81.8681
				-42.21	0.02432		-42.21	0.01485		753.41	67.0653	48.1944	45.202	19.8822	68.5168	36.302	80.2487	69.7186
				-42.2	0.02293		-42.2	0.0152		753.98	61.0279	44.025	35.8432	32.7142	67.3257	59.8762	92.1177	88.9621
				-42.19	0.02392		-42.19	0.01445		754.54	54.4553	43.5692	24.1227	27.807	70.3926	60.6652	94.732	98.533
				-42.18	0.02363		-42.18	0.01461		755.11	37.501	28.7251	0.83014	40.864	57.0012	81.9822	91.9526	105.828
				-42.17	0.02368		-42.17	0.01347		755.68	39.0701	40.2394	12.0216	47.9036	59.441	75.7468	71.0971	102.064
				-42.16	0.02461		-42.16	0.01421		756.25	28.6352	48.6242	13.1376	35.367	27.8303	96.77	93.3877	123.535
				-42.15	0.02496		-42.15	0.01352		756.81	27.2785	70.5591	39.9167	64.4883	15.233	115.521	137.162	163.783
				-42.14	0.02416		-42.14	0.01451		757.38	17.3261	53.1346	43.505	30.0271	19.8916	115.556	176.17	162.403
				-42.13	0.02472		-42.13	0.01421		757.95	69.9742	30.204	41.1567	83.3036	87.5223	124.896	204.535	181.6
				-42.12	0.02416		-42.12	0.0144		758.51	83.9876	20.0225	42.1556	50.6543	106.754	76.4879	137.625	107.908
				-42.11	0.02437		-42.11	0.01392		759.08	118.087	11.5145	51.9751	75.5421	114.221	81.291	193.864	94.3184
				-42.1	0.02451		-42.1	0.01288		759.65	61.8745	3.96797	33.8632	31.2964	83.1155	49.2405	111.351	59.92
				-42.09	0.02515		-42.09	0.01451		760.21	31.9714	-46.3212	-2.35843	1.89337	57.2496	30.3936	147.002	51.1377
				-42.08	0.02339		-42.08	0.01288		760.78	26.0307	-35.3887	-16.0077	6.45631	73.8847	28.3642	80.5344	62.6889
				-42.07	0.02379		-42.07	0.01411		761.35	53.6862	-32.6557	15.5159	12.4781	80.021	24.6758	99.1354	52.658
				-42.06	0.02461		-42.06	0.01328		761.91	76.5115	4.74009	33.6471	42.5337	82.8034	49.3004	94.3865	65.0301
				-42.05	0.02403		-42.05	0.01376		762.48	71.1116	18.2849	33.6893	24.1371	61.0628	47.8271	95.2156	65.7644
				-42.04	0.02397		-42.04	0.01333		763.05	61.0998	20.5731	7.5128	10.2236	38.0191	51.5829	93.7651	78.0811
				-42.03	0.02437		-42.03	0.01357		763.61	37.9278	16.566	-2.10776	-15.2753	46.2878	44.1919	86.6193	99.7632
				-42.02	0.02309		-42.02	0.01347		764.18	45.0706	14.3153	-6.4257	-11.9705	60.3575	50.2138	112.644	126.48
				-42.01	0.02427		-42.01	0.01312		764.75	36.6159	27.7128	6.75405	3.1881	90.9316	42.012	97.0008	132.424
				-42	0.02461		-42	0.01277		765.31	36.9549	42.1194	7.80029	6.75024	81.9351	71.424	113.479	119.394
				-41.99	0.02432		-41.99	0.01224		765.88	36.2266	26.0496	5.17958	20.7587	64.2489	68.8923	96.2165	114.122
				-41.98	0.02501		-41.98	0.01253		766.45	51.6593	32.3851	34.8246	39.669	62.6067	95.3711	117.929	126.36
				-41.97	0.02485		-41.97	0.01283		767.01	66.1341	25.6356	30.7708	45.6436	59.5417	81.64	105.949	135.313
				-41.96	0.02501		-41.96	0.01397		767.58	73.1354	59.4885	48.2965	58.415	63.1476	92.187	109.054	133.809
				-41.95	0.02485		-41.95	0.01381		768.14	94.189	68.7058	12.9815	64.3742	84.966	101.479	146.115	165.147
				-41.94	0.02501		-41.94	0.01283		768.71	67.2228	52.053	21.1099	32.8009	79.2687	65.1757	141.652	165.081
				-41.93	0.02496		-41.93	0.01371		769.28	46.8555	15.5475	-4.44648	-31.704	77.8895	27.8667	153.51	180.737
				-41.92	0.02491		-41.92	0.01144		769.84	-11.3291	-18.4711	14.5102	-48.8118	34.138	-28.6684	82.0948	110.009
				-41.91	0.02571		-41.91	0.012		770.41	-5.13627	-7.1487	16.2396	-28.5714	30.151	-23.5872	96.3262	105.101
				-41.9	0.0256		-41.9	0.01248		770.98	5.18872	-9.97834	25.0655	-0.47897	62.0938	-23.2638	88.0716	92.2454
				-41.89	0.02443		-41.89	0.01299		771.54	41.9433	16.9131	23.8959	20.9763	60.7253	11.046	75.4905	102.157
				-41.88	0.02491		-41.88	0.01235		772.11	48.5017	-4.76191	23.232	3.92285	71.7555	9.54561	52.7732	73.6297
				-41.87	0.02515		-41.87	0.01149		772.67	40.7017	-6.48893	18.5134	-11.8301	42.9603	24.8264	54.6052	74.5996
				-41.86	0.02477		-41.86	0.01179		773.24	41.1173	-16.4535	24.8169	-38.7012	58.0846	38.898	93.4186	79.8404
				-41.85	0.02472		-41.85	0.01288		773.8	40.6393	7.78121	28.3105	-3.18702	59.631	61.4481	101.211	103.504
				-41.84	0.02565		-41.84	0.01293		774.37	64.6889	24.4468	54.6916	20.4281	88.5668	86.589	124.203	135.528
				-41.83	0.02467		-41.83	0.01248		774.94	62.0615	33.9953	56.9267	39.5461	93.6454	78.5248	118.534	144.69
				-41.82	0.02565		-41.82	0.01293		775.5	84.0829	44.9844	80.9136	34.8928	101.207	80.4105	145.618	165.117
				-41.81	0.02584		-41.81	0.01317		776.07	79.3915	41.9987	66.1957	38.0333	88.5843	57.6999	127.39	143.101
				-41.8	0.02531		-41.8	0.01293		776.63	81.6444	32.9206	68.7738	39.7524	91.5282	67.97	133.866	156.218
				-41.79	0.02584		-41.79	0.01312		777.2	85.0038	12.6782	49.7769	53.6076	88.0509	70.3232	104.549	149.995
				-41.78	0.02549		-41.78	0.01219		777.76	81.9957	-1.73795	22.6518	69.3614	93.3216	98.0667	120.699	211.267
				-41.77	0.02525		-41.77	0.01288		778.33	124.823	-12.6255	34.4033	64.5926	57.4321	107.16	124.263	202.979
				-41.76	0.02584		-41.76	0.01288		778.89	111.607	-41.6345	49.6235	47.8237	31.7906	86.9421	126.41	197.704
				-41.75	0.02531		-41.75	0.01229		779.46	110.252	4.38624	65.9065	50.1695	56.6101	84.6225	112.553	125.927
				-41.74	0.02531		-41.74	0.01184		780.02	88.2581	23.5323	74.2552	55.6041	73.9738	72.3727	98.8743	96.72
				-41.73	0.02555		-41.73	0.01219		780.59	89.5679	47.3744	64.4252	51.3428	94.2905	88.2639	92.5002	87.4674
				-41.72	0.02555		-41.72	0.012		781.16	96.0733	47.9183	74.0117	57.2706	115.199	85.3011	95.1968	99.6669
				-41.71	0.02496		-41.71	0.01224		781.72	94.1434	37.0096	58.5024	58.2478	107.926	75.4834	97.3582	101.178
				-41.7	0.02624		-41.7	0.01264		782.29	91.453	34.1133	38.752	61.2397	102.838	59.3976	87.9844	100.631
				-41.69	0.0256		-41.69	0.01229		782.85	75.9872	28.8223	40.2387	56.3398	87.7993	62.1278	73.5027	97.1962
				-41.68	0.02472		-41.68	0.01317		783.42	72.6342	31.6856	46.2211	47.4533	98.3667	67.6983	71.4879	108.238
				-41.67	0.026		-41.67	0.01248		783.98	76.7116	39.6238	79.5217	62.737	102.422	76.3994	85.2258	128.178
				-41.66	0.02584		-41.66	0.01155		784.55	79.6759	56.671	78.5458	61.6557	95.6373	68.3311	95.3044	139.457
				-41.65	0.02541		-41.65	0.01248		785.11	90.2397	70.1787	72.7494	72.1569	80.2876	74.4052	99.878	132.035
				-41.64	0.02536		-41.64	0.01293		785.68	79.1231	55.1472	36.2042	43.8198	46.7388	54.991	120.589	147.76
				-41.63	0.02507		-41.63	0.012		786.24	81.7116	44.1771	30.8318	56.0862	61.0772	68.1508	125.326	154.77
				-41.62	0.02648		-41.62	0.01307		786.8	80.7116	28.2415	24.3129	57.2585	70.6626	53.1108	164.205	207.199
				-41.61	0.0252		-41.61	0.01248		787.37	122.366	88.1557	64.3593	129.303	112.09	105.861	141.132	209.429
				-41.6	0.02584		-41.6	0.01149		787.93	108.064	77.6564	77.1232	126.18	111.705	115.1	141.566	172.779
				-41.59	0.02565		-41.59	0.01307		788.5	96.1838	60.7078	86.1102	108.091	108.507	113.144	100.171	147.053
				-41.58	0.02589		-41.58	0.01115		789.06	76.4748	51.4624	68.338	74.4848	94.3064	91.3108	90.1282	105.255
				-41.57	0.02624		-41.57	0.01208		789.63	87.6654	59.2992	93.894	69.6452	102.47	88.1472	109.391	119.641
				-41.56	0.02595		-41.56	0.01179		790.19	87.1364	79.9825	82.2974	79.2468	94.1284	93.7032	108.612	99.6626
				-41.55	0.02704		-41.55	0.01248		790.76	76.6554	62.6907	77.9857	54.7463	90.575	74.1376	114.731	99.2184
				-41.54	0.02549		-41.54	0.01171		791.32	65.0863	60.4491	50.6071	52.6085	79.2056	71.1697	93.0685	83.2937
				-41.53	0.02507		-41.53	0.01229		791.89	54.842	58.3713	44.0153	36.1033	72.6188	53.6342	97.2951	82.715
				-41.52	0.02472		-41.52	0.01165		792.45	32.8627	61.909	43.562	40.4589	68.7624	57.3572	89.661	65.7475
				-41.51	0.02571		-41.51	0.01293		793.01	31.9237	58.1215	48.4359	42.9556	64.8373	56.3554	89.1502	70.0483
				-41.5	0.02624		-41.5	0.01155		793.58	18.5483	47.8053	39.9881	27.4983	68.4775	49.7652	61.8899	60.5485
				-41.49	0.02605		-41.49	0.01189		794.14	51.0972	51.6923	45.8082	42.4459	74.961	56.5052	73.6071	88.2913
				-41.48	0.02648		-41.48	0.01195		794.71	50.9099	54.348	48.1677	27.7736	67.3962	54.239	73.4675	89.8197
				-41.47	0.02653		-41.47	0.01144		795.27	63.0495	45.0109	41.0899	35.2037	55.7961	74.5087	119.121	101.69
				-41.46	0.02613		-41.46	0.0116		795.84	46.9793	30.4022	52.5973	-2.54031	32.7797	87.5427	153.998	130.256
				-41.45	0.02536		-41.45	0.01229		796.4	36.1779	15.8084	23.9661	0.68662	47.6214	92.104	144.597	120.075
				-41.44	0.02507		-41.44	0.01259		796.96	58.6838	-24.5207	48.8126	-18.1975	4.54935	70.3863	182.003	205.866
				-41.43	0.02624		-41.43	0.01189		797.53	66.6484	27.1666	39.0075	26.2726	20.8538	76.6283	139.154	117.041
				-41.42	0.02477		-41.42	0.01259		798.09	72.225	29.6058	65.1493	41.6625	24.7897	77.4864	159.739	128.567
				-41.41	0.02635		-41.41	0.01248		798.66	46.7744	41.5139	59.7287	47.2196	62.7835	48.0273	127.131	64.8752
				-41.4	0.02589		-41.4	0.01155		799.22	47.0996	19.3772	53.3941	49.7864	76.36	52.6346	134.843	67.7395
				-41.39	0.02555		-41.39	0.01219		799.78	29.3891	7.52916	34.9899	43.2816	65.1854	36.2871	102.77	53.7032
				-41.38	0.0256		-41.38	0.01184
				-41.37	0.02555		-41.37	0.01352
				-41.36	0.02579		-41.36	0.01341
				-41.35	0.02467		-41.35	0.012
				-41.34	0.02688		-41.34	0.01248
				-41.33	0.02613		-41.33	0.0116
				-41.32	0.02549		-41.32	0.01323
				-41.31	0.02549		-41.31	0.01341
				-41.3	0.02525		-41.3	0.01259
				-41.29	0.0256		-41.29	0.01165
				-41.28	0.02584		-41.28	0.01259
				-41.27	0.02589		-41.27	0.01264
				-41.26	0.02541		-41.26	0.01293
				-41.25	0.02589		-41.25	0.01341
				-41.24	0.02571		-41.24	0.01371
				-41.23	0.02525		-41.23	0.01317
				-41.22	0.02525		-41.22	0.01341
				-41.21	0.02525		-41.21	0.01149
				-41.2	0.02507		-41.2	0.01243
				-41.19	0.02541		-41.19	0.01264
				-41.18	0.02653		-41.18	0.01272
				-41.17	0.0252		-41.17	0.01224
				-41.16	0.02579		-41.16	0.01307
				-41.15	0.02595		-41.15	0.01381
				-41.14	0.02467		-41.14	0.01248
				-41.13	0.02501		-41.13	0.01208
				-41.12	0.02515		-41.12	0.01371
				-41.11	0.02589		-41.11	0.01381
				-41.1	0.02491		-41.1	0.01392
				-41.09	0.02541		-41.09	0.01323
				-41.08	0.02536		-41.08	0.01416
				-41.07	0.02525		-41.07	0.01451
				-41.06	0.02549		-41.06	0.01352
				-41.05	0.02507		-41.05	0.01317
				-41.04	0.02541		-41.04	0.01392
				-41.03	0.02619		-41.03	0.01533
				-41.02	0.02485		-41.02	0.01387
				-41.01	0.02472		-41.01	0.01299
				-41	0.02408		-41	0.01416
				-40.99	0.02408		-40.99	0.01456
				-40.98	0.02472		-40.98	0.01427
				-40.97	0.0252		-40.97	0.01387
				-40.96	0.02477		-40.96	0.01381
				-40.95	0.02485		-40.95	0.01381
				-40.94	0.0252		-40.94	0.01421
				-40.93	0.02437		-40.93	0.01469
				-40.92	0.02491		-40.92	0.01421
				-40.91	0.02408		-40.91	0.01584
				-40.9	0.0256		-40.9	0.0148
				-40.89	0.02443		-40.89	0.01352
				-40.88	0.02467		-40.88	0.0148
				-40.87	0.02416		-40.87	0.01461
				-40.86	0.02477		-40.86	0.01411
				-40.85	0.02496		-40.85	0.01485
				-40.84	0.02416		-40.84	0.01432
				-40.83	0.02421		-40.83	0.01509
				-40.82	0.02421		-40.82	0.01469
				-40.81	0.02432		-40.81	0.01411
				-40.8	0.02427		-40.8	0.01427
				-40.79	0.02467		-40.79	0.0148
				-40.78	0.02491		-40.78	0.01496
				-40.77	0.02461		-40.77	0.01469
				-40.76	0.02427		-40.76	0.01475
				-40.75	0.02397		-40.75	0.01491
				-40.74	0.02437		-40.74	0.01496
				-40.73	0.02392		-40.73	0.01509
				-40.72	0.02357		-40.72	0.01632
				-40.71	0.02451		-40.71	0.01539
				-40.7	0.02477		-40.7	0.01496
				-40.69	0.02352		-40.69	0.01613
				-40.68	0.02491		-40.68	0.01603
				-40.67	0.02368		-40.67	0.01579
				-40.66	0.02387		-40.66	0.01539
				-40.65	0.02397		-40.65	0.01619
				-40.64	0.02363		-40.64	0.01643
				-40.63	0.02432		-40.63	0.01707
				-40.62	0.02485		-40.62	0.01688
				-40.61	0.02427		-40.61	0.01624
				-40.6	0.02357		-40.6	0.01653
				-40.59	0.02368		-40.59	0.01688
				-40.58	0.02352		-40.58	0.01683
				-40.57	0.02253		-40.57	0.01659
				-40.56	0.02379		-40.56	0.01731
				-40.55	0.02357		-40.55	0.01688
				-40.54	0.02317		-40.54	0.01752
				-40.53	0.02379		-40.53	0.01653
				-40.52	0.02304		-40.52	0.01717
				-40.51	0.02264		-40.51	0.01659
				-40.5	0.02344		-40.5	0.01672
				-40.49	0.02408		-40.49	0.01672
				-40.48	0.02352		-40.48	0.01736
				-40.47	0.02432		-40.47	0.01851
				-40.46	0.02357		-40.46	0.01747
				-40.45	0.02309		-40.45	0.01829
				-40.44	0.02373		-40.44	0.01741
				-40.43	0.02269		-40.43	0.01672
				-40.42	0.02253		-40.42	0.01717
				-40.41	0.02392		-40.41	0.01821
				-40.4	0.02379		-40.4	0.01757
				-40.39	0.02264		-40.39	0.01805
				-40.38	0.02309		-40.38	0.01805
				-40.37	0.02293		-40.37	0.01899
				-40.36	0.02323		-40.36	0.01821
				-40.35	0.02323		-40.35	0.01835
				-40.34	0.02387		-40.34	0.01771
				-40.33	0.02253		-40.33	0.0184
				-40.32	0.02392		-40.32	0.01864
				-40.31	0.02373		-40.31	0.01899
				-40.3	0.02357		-40.3	0.01851
				-40.29	0.02235		-40.29	0.01816
				-40.28	0.02275		-40.28	0.0192
				-40.27	0.02288		-40.27	0.01864
				-40.26	0.02299		-40.26	0.0192
				-40.25	0.02317		-40.25	0.01939
				-40.24	0.02205		-40.24	0.02032
				-40.23	0.02259		-40.23	0.02013
				-40.22	0.0228		-40.22	0.01933
				-40.21	0.02344		-40.21	0.01979
				-40.2	0.02293		-40.2	0.01984
				-40.19	0.02352		-40.19	0.02003
				-40.18	0.02288		-40.18	0.02077
				-40.17	0.02264		-40.17	0.01899
				-40.16	0.0228		-40.16	0.02083
				-40.15	0.02299		-40.15	0.02019
				-40.14	0.02309		-40.14	0.02107
				-40.13	0.02147		-40.13	0.01992
				-40.12	0.02211		-40.12	0.02131
				-40.11	0.0216		-40.11	0.02048
				-40.1	0.02211		-40.1	0.02032
				-40.09	0.02235		-40.09	0.02013
				-40.08	0.02264		-40.08	0.02003
				-40.07	0.02275		-40.07	0.02048
				-40.06	0.02253		-40.06	0.0216
				-40.05	0.02275		-40.05	0.02091
				-40.04	0.022		-40.04	0.02091
				-40.03	0.02259		-40.03	0.02155
				-40.02	0.02333		-40.02	0.02091
				-40.01	0.02235		-40.01	0.02003
				-40	0.02328		-40	0.02125
				-39.99	0.0224		-39.99	0.022
				-39.98	0.02205		-39.98	0.02112
				-39.97	0.0224		-39.97	0.0228
				-39.96	0.02181		-39.96	0.02155
				-39.95	0.02245		-39.95	0.02253
				-39.94	0.0224		-39.94	0.02141
				-39.93	0.02352		-39.93	0.02269
				-39.92	0.02293		-39.92	0.02125
				-39.91	0.02229		-39.91	0.02229
				-39.9	0.02309		-39.9	0.02264
				-39.89	0.02235		-39.89	0.02211
				-39.88	0.022		-39.88	0.02368
				-39.87	0.02275		-39.87	0.02264
				-39.86	0.02275		-39.86	0.02224
				-39.85	0.02328		-39.85	0.02155
				-39.84	0.02253		-39.84	0.02224
				-39.83	0.02155		-39.83	0.02269
				-39.82	0.02259		-39.82	0.02275
				-39.81	0.02216		-39.81	0.02235
				-39.8	0.02117		-39.8	0.02323
				-39.79	0.02176		-39.79	0.02501
				-39.78	0.022		-39.78	0.02323
				-39.77	0.02211		-39.77	0.02403
				-39.76	0.0224		-39.76	0.02304
				-39.75	0.02112		-39.75	0.02387
				-39.74	0.02269		-39.74	0.02387
				-39.73	0.02195		-39.73	0.02288
				-39.72	0.02253		-39.72	0.02293
				-39.71	0.02269		-39.71	0.02317
				-39.7	0.02259		-39.7	0.02451
				-39.69	0.02091		-39.69	0.02408
				-39.68	0.02171		-39.68	0.02309
				-39.67	0.02195		-39.67	0.02333
				-39.66	0.02269		-39.66	0.02333
				-39.65	0.02195		-39.65	0.02363
				-39.64	0.02117		-39.64	0.02491
				-39.63	0.02328		-39.63	0.02491
				-39.62	0.022		-39.62	0.02437
				-39.61	0.02155		-39.61	0.02461
				-39.6	0.02112		-39.6	0.02437
				-39.59	0.02224		-39.59	0.02467
				-39.58	0.02264		-39.58	0.02477
				-39.57	0.022		-39.57	0.02373
				-39.56	0.02224		-39.56	0.02373
				-39.55	0.02195		-39.55	0.02501
				-39.54	0.02189		-39.54	0.02427
				-39.53	0.02165		-39.53	0.02485
				-39.52	0.02083		-39.52	0.0256
				-39.51	0.02264		-39.51	0.02507
				-39.5	0.02264		-39.5	0.02531
				-39.49	0.02195		-39.49	0.02472
				-39.48	0.02171		-39.48	0.0252
				-39.47	0.02141		-39.47	0.02456
				-39.46	0.02141		-39.46	0.02531
				-39.45	0.02165		-39.45	0.02461
				-39.44	0.02171		-39.44	0.02451
				-39.43	0.022		-39.43	0.0256
				-39.42	0.02205		-39.42	0.02595
				-39.41	0.02205		-39.41	0.02704
				-39.4	0.02195		-39.4	0.026
				-39.39	0.02112		-39.39	0.0252
				-39.38	0.02136		-39.38	0.02541
				-39.37	0.02171		-39.37	0.02531
				-39.36	0.02216		-39.36	0.02541
				-39.35	0.02155		-39.35	0.02688
				-39.34	0.02165		-39.34	0.02589
				-39.33	0.02176		-39.33	0.02595
				-39.32	0.02211		-39.32	0.02584
				-39.31	0.02131		-39.31	0.02536
				-39.3	0.02077		-39.3	0.02595
				-39.29	0.02189		-39.29	0.02635
				-39.28	0.02176		-39.28	0.02712
				-39.27	0.02147		-39.27	0.02704
				-39.26	0.02171		-39.26	0.02635
				-39.25	0.02112		-39.25	0.02653
				-39.24	0.02141		-39.24	0.02579
				-39.23	0.02165		-39.23	0.02613
				-39.22	0.02096		-39.22	0.02648
				-39.21	0.02165		-39.21	0.02659
				-39.2	0.02189		-39.2	0.02653
				-39.19	0.02107		-39.19	0.02619
				-39.18	0.02125		-39.18	0.02629
				-39.17	0.02107		-39.17	0.02613
				-39.16	0.02072		-39.16	0.02624
				-39.15	0.02083		-39.15	0.02683
				-39.14	0.02019		-39.14	0.02717
				-39.13	0.02147		-39.13	0.02683
				-39.12	0.02136		-39.12	0.02669
				-39.11	0.02067		-39.11	0.02683
				-39.1	0.02136		-39.1	0.02659
				-39.09	0.02269		-39.09	0.02613
				-39.08	0.02091		-39.08	0.02664
				-39.07	0.02141		-39.07	0.02776
				-39.06	0.02205		-39.06	0.02635
				-39.05	0.02141		-39.05	0.02669
				-39.04	0.02131		-39.04	0.02699
				-39.03	0.02211		-39.03	0.02768
				-39.02	0.02147		-39.02	0.02704
				-39.01	0.02147		-39.01	0.02763
				-39	0.02043		-39	0.02683
				-38.99	0.02131		-38.99	0.02664
				-38.98	0.02091		-38.98	0.02659
				-38.97	0.02096		-38.97	0.02792
				-38.96	0.02013		-38.96	0.02728
				-38.95	0.02107		-38.95	0.02723
				-38.94	0.02117		-38.94	0.02752
				-38.93	0.02096		-38.93	0.02733
				-38.92	0.02077		-38.92	0.02717
				-38.91	0.02077		-38.91	0.02792
				-38.9	0.02171		-38.9	0.02677
				-38.89	0.02056		-38.89	0.02677
				-38.88	0.02091		-38.88	0.02712
				-38.87	0.02112		-38.87	0.02704
				-38.86	0.02117		-38.86	0.02717
				-38.85	0.02043		-38.85	0.02605
				-38.84	0.02032		-38.84	0.02811
				-38.83	0.02056		-38.83	0.02861
				-38.82	0.02107		-38.82	0.02776
				-38.81	0.02125		-38.81	0.02797
				-38.8	0.02117		-38.8	0.02693
				-38.79	0.02136		-38.79	0.02763
				-38.78	0.02107		-38.78	0.02747
				-38.77	0.02067		-38.77	0.02816
				-38.76	0.02048		-38.76	0.02717
				-38.75	0.02083		-38.75	0.02867
				-38.74	0.02101		-38.74	0.02827
				-38.73	0.02091		-38.73	0.02768
				-38.72	0.02091		-38.72	0.02733
				-38.71	0.02072		-38.71	0.02752
				-38.7	0.02136		-38.7	0.02776
				-38.69	0.02096		-38.69	0.02728
				-38.68	0.01997		-38.68	0.02757
				-38.67	0.02048		-38.67	0.02739
				-38.66	0.02043		-38.66	0.02733
				-38.65	0.02043		-38.65	0.02851
				-38.64	0.01915		-38.64	0.02845
				-38.63	0.02067		-38.63	0.02752
				-38.62	0.0216		-38.62	0.02728
				-38.61	0.02083		-38.61	0.02837
				-38.6	0.02043		-38.6	0.02837
				-38.59	0.02067		-38.59	0.02816
				-38.58	0.02091		-38.58	0.02723
				-38.57	0.02131		-38.57	0.02752
				-38.56	0.02027		-38.56	0.02856
				-38.55	0.02077		-38.55	0.02723
				-38.54	0.01997		-38.54	0.02757
				-38.53	0.02067		-38.53	0.02787
				-38.52	0.02019		-38.52	0.02733
				-38.51	0.01997		-38.51	0.02851
				-38.5	0.02117		-38.5	0.02803
				-38.49	0.0216		-38.49	0.02717
				-38.48	0.02141		-38.48	0.02723
				-38.47	0.02048		-38.47	0.02821
				-38.46	0.01992		-38.46	0.02792
				-38.45	0.02019		-38.45	0.02792
				-38.44	0.02083		-38.44	0.02827
				-38.43	0.02056		-38.43	0.02797
				-38.42	0.02083		-38.42	0.02821
				-38.41	0.01979		-38.41	0.02763
				-38.4	0.01955		-38.4	0.02832
				-38.39	0.02048		-38.39	0.02803
				-38.38	0.02107		-38.38	0.02677
				-38.37	0.02037		-38.37	0.02811
				-38.36	0.02067		-38.36	0.02803
				-38.35	0.02101		-38.35	0.02768
				-38.34	0.02019		-38.34	0.02787
				-38.33	0.02043		-38.33	0.02845
				-38.32	0.01979		-38.32	0.02837
				-38.31	0.02083		-38.31	0.02728
				-38.3	0.0192		-38.3	0.02797
				-38.29	0.02101		-38.29	0.02693
				-38.28	0.02141		-38.28	0.02811
				-38.27	0.01968		-38.27	0.02733
				-38.26	0.02061		-38.26	0.02797
				-38.25	0.02019		-38.25	0.02845
				-38.24	0.01973		-38.24	0.02792
				-38.23	0.02003		-38.23	0.02832
				-38.22	0.02043		-38.22	0.02704
				-38.21	0.02037		-38.21	0.02747
				-38.2	0.02043		-38.2	0.02856
				-38.19	0.02061		-38.19	0.02896
				-38.18	0.02003		-38.18	0.02757
				-38.17	0.02003		-38.17	0.02747
				-38.16	0.02147		-38.16	0.02837
				-38.15	0.02072		-38.15	0.02856
				-38.14	0.02056		-38.14	0.02821
				-38.13	0.01973		-38.13	0.02832
				-38.12	0.02037		-38.12	0.02845
				-38.11	0.02027		-38.11	0.02787
				-38.1	0.02048		-38.1	0.02851
				-38.09	0.01955		-38.09	0.02733
				-38.08	0.01973		-38.08	0.02803
				-38.07	0.02037		-38.07	0.02803
				-38.06	0.01915		-38.06	0.02781
				-38.05	0.02056		-38.05	0.02781
				-38.04	0.01984		-38.04	0.02752
				-38.03	0.01997		-38.03	0.02712
				-38.02	0.01973		-38.02	0.02845
				-38.01	0.02037		-38.01	0.02787
				-38	0.02032		-38	0.02837
				-37.99	0.01963		-37.99	0.02816
				-37.98	0.01973		-37.98	0.02803
				-37.97	0.02008		-37.97	0.02781
				-37.96	0.01939		-37.96	0.02792
				-37.95	0.02056		-37.95	0.02856
				-37.94	0.01963		-37.94	0.02797
				-37.93	0.02019		-37.93	0.02768
				-37.92	0.01915		-37.92	0.02803
				-37.91	0.01963		-37.91	0.02867
				-37.9	0.02003		-37.9	0.02811
				-37.89	0.02056		-37.89	0.02712
				-37.88	0.02077		-37.88	0.02803
				-37.87	0.01997		-37.87	0.02752
				-37.86	0.02019		-37.86	0.02787
				-37.85	0.01997		-37.85	0.02909
				-37.84	0.01992		-37.84	0.02757
				-37.83	0.02008		-37.83	0.02757
				-37.82	0.02091		-37.82	0.02768
				-37.81	0.02056		-37.81	0.02832
				-37.8	0.02067		-37.8	0.02845
				-37.79	0.01979		-37.79	0.02757
				-37.78	0.01979		-37.78	0.02821
				-37.77	0.01955		-37.77	0.02792
				-37.76	0.01979		-37.76	0.02851
				-37.75	0.02027		-37.75	0.02728
				-37.74	0.02067		-37.74	0.02787
				-37.73	0.01984		-37.73	0.02763
				-37.72	0.02056		-37.72	0.02747
				-37.71	0.02003		-37.71	0.02811
				-37.7	0.02008		-37.7	0.02763
				-37.69	0.02067		-37.69	0.02699
				-37.68	0.02027		-37.68	0.02747
				-37.67	0.01973		-37.67	0.02867
				-37.66	0.02019		-37.66	0.02757
				-37.65	0.02072		-37.65	0.02776
				-37.64	0.01973		-37.64	0.02787
				-37.63	0.02027		-37.63	0.02776
				-37.62	0.01973		-37.62	0.02797
				-37.61	0.01933		-37.61	0.02896
				-37.6	0.02003		-37.6	0.02915
				-37.59	0.02027		-37.59	0.02867
				-37.58	0.01875		-37.58	0.0288
				-37.57	0.02043		-37.57	0.02699
				-37.56	0.02131		-37.56	0.02693
				-37.55	0.01955		-37.55	0.02683
				-37.54	0.0192		-37.54	0.02861
				-37.53	0.01973		-37.53	0.02733
				-37.52	0.01955		-37.52	0.02699
				-37.51	0.01933		-37.51	0.02763
				-37.5	0.02101		-37.5	0.02683
				-37.49	0.01933		-37.49	0.02733
				-37.48	0.01939		-37.48	0.02757
				-37.47	0.01979		-37.47	0.02733
				-37.46	0.01933		-37.46	0.02733
				-37.45	0.01973		-37.45	0.02733
				-37.44	0.02027		-37.44	0.02768
				-37.43	0.02027		-37.43	0.02861
				-37.42	0.02077		-37.42	0.02821
				-37.41	0.01933		-37.41	0.02845
				-37.4	0.01939		-37.4	0.02763
				-37.39	0.01944		-37.39	0.02837
				-37.38	0.02072		-37.38	0.02776
				-37.37	0.01973		-37.37	0.02856
				-37.36	0.01939		-37.36	0.02683
				-37.35	0.02032		-37.35	0.02891
				-37.34	0.01939		-37.34	0.02787
				-37.33	0.02061		-37.33	0.02739
				-37.32	0.01979		-37.32	0.02733
				-37.31	0.01944		-37.31	0.02733
				-37.3	0.02008		-37.3	0.02811
				-37.29	0.01997		-37.29	0.02797
				-37.28	0.02027		-37.28	0.02717
				-37.27	0.02013		-37.27	0.02752
				-37.26	0.02048		-37.26	0.02699
				-37.25	0.02019		-37.25	0.02821
				-37.24	0.02013		-37.24	0.02747
				-37.23	0.01979		-37.23	0.02669
				-37.22	0.01933		-37.22	0.02752
				-37.21	0.01933		-37.21	0.02688
				-37.2	0.01811		-37.2	0.02677
				-37.19	0.01949		-37.19	0.02589
				-37.18	0.01869		-37.18	0.02669
				-37.17	0.01864		-37.17	0.02619
				-37.16	0.01856		-37.16	0.02664
				-37.15	0.01928		-37.15	0.02549
				-37.14	0.01875		-37.14	0.02579
				-37.13	0.01915		-37.13	0.02653
				-37.12	0.01885		-37.12	0.02565
				-37.11	0.01933		-37.11	0.02531
				-37.1	0.01899		-37.1	0.02584
				-37.09	0.01915		-37.09	0.02416
				-37.08	0.018		-37.08	0.02704
				-37.07	0.01904		-37.07	0.02536
				-37.06	0.01864		-37.06	0.02579
				-37.05	0.01845		-37.05	0.0252
				-37.04	0.01816		-37.04	0.02555
				-37.03	0.01829		-37.03	0.02555
				-37.02	0.01864		-37.02	0.02432
				-37.01	0.01707		-37.01	0.02525
				-37	0.01805		-37	0.02525
				-36.99	0.01829		-36.99	0.02437
				-36.98	0.01776		-36.98	0.02571
				-36.97	0.01829		-36.97	0.02477
				-36.96	0.01765		-36.96	0.02496
				-36.95	0.01707		-36.95	0.02373
				-36.94	0.01856		-36.94	0.02472
				-36.93	0.01864		-36.93	0.02525
				-36.92	0.01747		-36.92	0.02427
				-36.91	0.01781		-36.91	0.02451
				-36.9	0.01856		-36.9	0.02403
				-36.89	0.01771		-36.89	0.02491
				-36.88	0.01856		-36.88	0.0228
				-36.87	0.01781		-36.87	0.02421
				-36.86	0.01683		-36.86	0.02352
				-36.85	0.01821		-36.85	0.02368
				-36.84	0.01835		-36.84	0.02403
				-36.83	0.01805		-36.83	0.02373
				-36.82	0.01747		-36.82	0.02379
				-36.81	0.01752		-36.81	0.02379
				-36.8	0.0184		-36.8	0.02339
				-36.79	0.01736		-36.79	0.02344
				-36.78	0.01731		-36.78	0.02357
				-36.77	0.01717		-36.77	0.02253
				-36.76	0.01712		-36.76	0.02259
				-36.75	0.01776		-36.75	0.02373
				-36.74	0.01677		-36.74	0.02416
				-36.73	0.01736		-36.73	0.02317
				-36.72	0.01741		-36.72	0.02304
				-36.71	0.01717		-36.71	0.02253
				-36.7	0.01787		-36.7	0.02344
				-36.69	0.01693		-36.69	0.02269
				-36.68	0.01731		-36.68	0.02216
				-36.67	0.01677		-36.67	0.02245
				-36.66	0.01693		-36.66	0.02264
				-36.65	0.01701		-36.65	0.02288
				-36.64	0.01683		-36.64	0.02259
				-36.63	0.01624		-36.63	0.02328
				-36.62	0.01659		-36.62	0.02224
				-36.61	0.01637		-36.61	0.02235
				-36.6	0.01723		-36.6	0.02224
				-36.59	0.01659		-36.59	0.02264
				-36.58	0.01701		-36.58	0.02245
				-36.57	0.01643		-36.57	0.02176
				-36.56	0.01688		-36.56	0.02299
				-36.55	0.01595		-36.55	0.02117
				-36.54	0.01693		-36.54	0.0228
				-36.53	0.0156		-36.53	0.02224
				-36.52	0.01584		-36.52	0.02131
				-36.51	0.01573		-36.51	0.02171
				-36.5	0.01659		-36.5	0.02181
				-36.49	0.01595		-36.49	0.02245
				-36.48	0.01677		-36.48	0.02181
				-36.47	0.01707		-36.47	0.02077
				-36.46	0.01653		-36.46	0.02125
				-36.45	0.01485		-36.45	0.022
				-36.44	0.01688		-36.44	0.02229
				-36.43	0.0152		-36.43	0.02171
				-36.42	0.01637		-36.42	0.02117
				-36.41	0.01637		-36.41	0.02112
				-36.4	0.01573		-36.4	0.02101
				-36.39	0.01568		-36.39	0.022
				-36.38	0.01637		-36.38	0.02165
				-36.37	0.01643		-36.37	0.02141
				-36.36	0.01693		-36.36	0.02083
				-36.35	0.01573		-36.35	0.02048
				-36.34	0.01717		-36.34	0.02136
				-36.33	0.01595		-36.33	0.02155
				-36.32	0.01659		-36.32	0.02091
				-36.31	0.01589		-36.31	0.02061
				-36.3	0.0156		-36.3	0.02101
				-36.29	0.01637		-36.29	0.02061
				-36.28	0.01509		-36.28	0.01992
				-36.27	0.01515		-36.27	0.02091
				-36.26	0.01595		-36.26	0.02048
				-36.25	0.01485		-36.25	0.02013
				-36.24	0.0156		-36.24	0.02147
				-36.23	0.01603		-36.23	0.02019
				-36.22	0.01555		-36.22	0.02048
				-36.21	0.0152		-36.21	0.02037
				-36.2	0.0148		-36.2	0.01979
				-36.19	0.01613		-36.19	0.02032
				-36.18	0.0152		-36.18	0.01909
				-36.17	0.01509		-36.17	0.01915
				-36.16	0.01539		-36.16	0.02027
				-36.15	0.01509		-36.15	0.01915
				-36.14	0.01515		-36.14	0.01984
				-36.13	0.01544		-36.13	0.01963
				-36.12	0.01624		-36.12	0.02083
				-36.11	0.01461		-36.11	0.01984
				-36.1	0.01525		-36.1	0.01968
				-36.09	0.01619		-36.09	0.01963
				-36.08	0.01491		-36.08	0.01979
				-36.07	0.0144		-36.07	0.02008
				-36.06	0.01515		-36.06	0.02032
				-36.05	0.01549		-36.05	0.01928
				-36.04	0.01496		-36.04	0.01904
				-36.03	0.01608		-36.03	0.0188
				-36.02	0.01496		-36.02	0.01851
				-36.01	0.01461		-36.01	0.01928
				-36	0.01469		-36	0.01875
				-35.99	0.01427		-35.99	0.01875
				-35.98	0.01427		-35.98	0.01904
				-35.97	0.01475		-35.97	0.01933
				-35.96	0.01421		-35.96	0.01899
				-35.95	0.0148		-35.95	0.01811
				-35.94	0.01555		-35.94	0.01747
				-35.93	0.01485		-35.93	0.01893
				-35.92	0.01469		-35.92	0.01915
				-35.91	0.01555		-35.91	0.01869
				-35.9	0.01451		-35.9	0.01752
				-35.89	0.01445		-35.89	0.01757
				-35.88	0.01397		-35.88	0.01875
				-35.87	0.01485		-35.87	0.01747
				-35.86	0.01451		-35.86	0.01731
				-35.85	0.01573		-35.85	0.01707
				-35.84	0.01461		-35.84	0.01805
				-35.83	0.01539		-35.83	0.01899
				-35.82	0.01376		-35.82	0.01845
				-35.81	0.01461		-35.81	0.01752
				-35.8	0.01371		-35.8	0.01909
				-35.79	0.0148		-35.79	0.01741
				-35.78	0.01416		-35.78	0.01885
				-35.77	0.01451		-35.77	0.01816
				-35.76	0.01445		-35.76	0.01845
				-35.75	0.0144		-35.75	0.01856
				-35.74	0.01416		-35.74	0.01776
				-35.73	0.01432		-35.73	0.01835
				-35.72	0.01405		-35.72	0.01781
				-35.71	0.01363		-35.71	0.01795
				-35.7	0.0152		-35.7	0.01723
				-35.69	0.01461		-35.69	0.01747
				-35.68	0.01475		-35.68	0.01613
				-35.67	0.01357		-35.67	0.01736
				-35.66	0.01411		-35.66	0.01747
				-35.65	0.01371		-35.65	0.01765
				-35.64	0.01416		-35.64	0.01771
				-35.63	0.01317		-35.63	0.01787
				-35.62	0.01347		-35.62	0.01717
				-35.61	0.01421		-35.61	0.01731
				-35.6	0.01475		-35.6	0.01643
				-35.59	0.01323		-35.59	0.01717
				-35.58	0.01387		-35.58	0.01637
				-35.57	0.01509		-35.57	0.01741
				-35.56	0.01352		-35.56	0.01688
				-35.55	0.01392		-35.55	0.01707
				-35.54	0.01387		-35.54	0.01632
				-35.53	0.0144		-35.53	0.01712
				-35.52	0.01421		-35.52	0.01624
				-35.51	0.01376		-35.51	0.01608
				-35.5	0.01432		-35.5	0.018
				-35.49	0.01347		-35.49	0.01667
				-35.48	0.01371		-35.48	0.01637
				-35.47	0.01509		-35.47	0.01667
				-35.46	0.01496		-35.46	0.01693
				-35.45	0.0144		-35.45	0.01648
				-35.44	0.01299		-35.44	0.01653
				-35.43	0.0144		-35.43	0.01672
				-35.42	0.01392		-35.42	0.01683
				-35.41	0.01397		-35.41	0.01568
				-35.4	0.01357		-35.4	0.01653
				-35.39	0.01357		-35.39	0.01613
				-35.38	0.01405		-35.38	0.01731
				-35.37	0.01352		-35.37	0.01707
				-35.36	0.01381		-35.36	0.01539
				-35.35	0.01248		-35.35	0.0156
				-35.34	0.01328		-35.34	0.01584
				-35.33	0.01307		-35.33	0.01579
				-35.32	0.01421		-35.32	0.01595
				-35.31	0.01397		-35.31	0.01619
				-35.3	0.01352		-35.3	0.01624
				-35.29	0.01363		-35.29	0.01544
				-35.28	0.01411		-35.28	0.0156
				-35.27	0.01312		-35.27	0.01504
				-35.26	0.01341		-35.26	0.01509
				-35.25	0.01243		-35.25	0.01643
				-35.24	0.01347		-35.24	0.01568
				-35.23	0.01323		-35.23	0.01549
				-35.22	0.01272		-35.22	0.01525
				-35.21	0.01328		-35.21	0.01568
				-35.2	0.01328		-35.2	0.01624
				-35.19	0.01405		-35.19	0.01608
				-35.18	0.01333		-35.18	0.01549
				-35.17	0.01219		-35.17	0.01445
				-35.16	0.01288		-35.16	0.01475
				-35.15	0.01243		-35.15	0.0152
				-35.14	0.01272		-35.14	0.01515
				-35.13	0.01283		-35.13	0.01544
				-35.12	0.01347		-35.12	0.01461
				-35.11	0.01277		-35.11	0.01475
				-35.1	0.01328		-35.1	0.01555
				-35.09	0.01224		-35.09	0.01491
				-35.08	0.01259		-35.08	0.01515
				-35.07	0.01357		-35.07	0.01485
				-35.06	0.01347		-35.06	0.01491
				-35.05	0.01208		-35.05	0.01491
				-35.04	0.01341		-35.04	0.01485
				-35.03	0.01288		-35.03	0.0152
				-35.02	0.01397		-35.02	0.01485
				-35.01	0.01259		-35.01	0.0156
				-35	0.01323		-35	0.01445
				-34.99	0.01283		-34.99	0.01427
				-34.98	0.01376		-34.98	0.0144
				-34.97	0.01288		-34.97	0.01504
				-34.96	0.01259		-34.96	0.01381
				-34.95	0.01363		-34.95	0.01445
				-34.94	0.01293		-34.94	0.0144
				-34.93	0.01293		-34.93	0.01432
				-34.92	0.01243		-34.92	0.01376
				-34.91	0.01277		-34.91	0.01357
				-34.9	0.01277		-34.9	0.01461
				-34.89	0.01272		-34.89	0.01432
				-34.88	0.01277		-34.88	0.01461
				-34.87	0.01229		-34.87	0.01411
				-34.86	0.01317		-34.86	0.0148
				-34.85	0.012		-34.85	0.01293
				-34.84	0.01253		-34.84	0.01451
				-34.83	0.01243		-34.83	0.01456
				-34.82	0.01264		-34.82	0.01363
				-34.81	0.01376		-34.81	0.01411
				-34.8	0.01272		-34.8	0.01411
				-34.79	0.01165		-34.79	0.01421
				-34.78	0.01272		-34.78	0.01381
				-34.77	0.01189		-34.77	0.01432
				-34.76	0.01264		-34.76	0.01376
				-34.75	0.01243		-34.75	0.01213
				-34.74	0.01219		-34.74	0.01376
				-34.73	0.01171		-34.73	0.01288
				-34.72	0.01264		-34.72	0.01451
				-34.71	0.01363		-34.71	0.01461
				-34.7	0.01277		-34.7	0.01376
				-34.69	0.012		-34.69	0.01333
				-34.68	0.01195		-34.68	0.01259
				-34.67	0.01224		-34.67	0.01283
				-34.66	0.01208		-34.66	0.01293
				-34.65	0.01341		-34.65	0.01323
				-34.64	0.01259		-34.64	0.01456
				-34.63	0.01184		-34.63	0.01381
				-34.62	0.01224		-34.62	0.01328
				-34.61	0.01272		-34.61	0.01283
				-34.6	0.01136		-34.6	0.01299
				-34.59	0.01288		-34.59	0.01363
				-34.58	0.01259		-34.58	0.01363
				-34.57	0.01184		-34.57	0.01312
				-34.56	0.01136		-34.56	0.01259
				-34.55	0.01179		-34.55	0.01341
				-34.54	0.01165		-34.54	0.01264
				-34.53	0.01195		-34.53	0.01248
				-34.52	0.01224		-34.52	0.01299
				-34.51	0.01165		-34.51	0.01259
				-34.5	0.01184		-34.5	0.01341
				-34.49	0.01155		-34.49	0.01323
				-34.48	0.01272		-34.48	0.01347
				-34.47	0.01213		-34.47	0.01363
				-34.46	0.01208		-34.46	0.01272
				-34.45	0.01307		-34.45	0.01288
				-34.44	0.0116		-34.44	0.01299
				-34.43	0.01101		-34.43	0.01248
				-34.42	0.01264		-34.42	0.01253
				-34.41	0.01229		-34.41	0.01136
				-34.4	0.01248		-34.4	0.01299
				-34.39	0.01213		-34.39	0.01299
				-34.38	0.01144		-34.38	0.01208
				-34.37	0.01208		-34.37	0.01219
				-34.36	0.01091		-34.36	0.01131
				-34.35	0.01264		-34.35	0.01243
				-34.34	0.01125		-34.34	0.01179
				-34.33	0.01219		-34.33	0.01171
				-34.32	0.01224		-34.32	0.01235
				-34.31	0.01165		-34.31	0.01179
				-34.3	0.01136		-34.3	0.01253
				-34.29	0.01171		-34.29	0.01248
				-34.28	0.01184		-34.28	0.01208
				-34.27	0.01235		-34.27	0.01195
				-34.26	0.01171		-34.26	0.01235
				-34.25	0.01184		-34.25	0.01235
				-34.24	0.01219		-34.24	0.01213
				-34.23	0.01253		-34.23	0.01171
				-34.22	0.01072		-34.22	0.01125
				-34.21	0.01229		-34.21	0.01179
				-34.2	0.01125		-34.2	0.01149
				-34.19	0.01136		-34.19	0.01091
				-34.18	0.01149		-34.18	0.01213
				-34.17	0.01101		-34.17	0.0108
				-34.16	0.0116		-34.16	0.01243
				-34.15	0.01115		-34.15	0.01091
				-34.14	0.01085		-34.14	0.01149
				-34.13	0.01115		-34.13	0.01219
				-34.12	0.01136		-34.12	0.01208
				-34.11	0.01253		-34.11	0.01248
				-34.1	0.01091		-34.1	0.01072
				-34.09	0.01165		-34.09	0.01171
				-34.08	0.01149		-34.08	0.01195
				-34.07	0.01149		-34.07	0.01165
				-34.06	0.01136		-34.06	0.01101
				-34.05	0.01109		-34.05	0.01136
				-34.04	0.01165		-34.04	0.01136
				-34.03	0.0108		-34.03	0.01061
				-34.02	0.012		-34.02	0.01229
				-34.01	0.01067		-34.01	0.01056
				-34	0.01171		-34	0.01101
				-33.99	0.01096		-33.99	0.01056
				-33.98	0.01011		-33.98	0.01021
				-33.97	0.01125		-33.97	0.01085
				-33.96	0.01003		-33.96	0.01144
				-33.95	0.01109		-33.95	0.01115
				-33.94	0.01165		-33.94	0.01171
				-33.93	0.01021		-33.93	0.0116
				-33.92	0.01067		-33.92	0.01021
				-33.91	0.0108		-33.91	0.01032
				-33.9	0.01067		-33.9	0.01219
				-33.89	0.0108		-33.89	0.01109
				-33.88	0.01115		-33.88	0.01101
				-33.87	0.01091		-33.87	0.01045
				-33.86	0.01115		-33.86	0.01248
				-33.85	0.01072		-33.85	0.0108
				-33.84	0.01091		-33.84	0.01051
				-33.83	0.0112		-33.83	0.01051
				-33.82	0.01096		-33.82	0.01091
				-33.81	0.01091		-33.81	0.01101
				-33.8	0.01037		-33.8	0.01027
				-33.79	0.01032		-33.79	0.01155
				-33.78	0.01072		-33.78	0.01067
				-33.77	0.00987		-33.77	0.01027
				-33.76	0.01056		-33.76	0.01144
				-33.75	0.01144		-33.75	0.00997
				-33.74	0.01131		-33.74	0.01011
				-33.73	0.01056		-33.73	0.01056
				-33.72	0.00968		-33.72	0.01061
				-33.71	0.00992		-33.71	0.01045
				-33.7	0.01067		-33.7	0.01027
				-33.69	0.01016		-33.69	0.01171
				-33.68	0.01085		-33.68	0.00992
				-33.67	0.0108		-33.67	0.00992
				-33.66	0.01045		-33.66	0.00987
				-33.65	0.00987		-33.65	0.00957
				-33.64	0.01021		-33.64	0.00981
				-33.63	0.01072		-33.63	0.00864
				-33.62	0.0112		-33.62	0.01072
				-33.61	0.00981		-33.61	0.01016
				-33.6	0.01027		-33.6	0.01051
				-33.59	0.01096		-33.59	0.01016
				-33.58	0.01027		-33.58	0.01045
				-33.57	0.00992		-33.57	0.01061
				-33.56	0.01045		-33.56	0.00947
				-33.55	0.01072		-33.55	0.00987
				-33.54	0.01021		-33.54	0.00957
				-33.53	0.00933		-33.53	0.01115
				-33.52	0.00952		-33.52	0.00957
				-33.51	0.01027		-33.51	0.01003
				-33.5	0.00997		-33.5	0.01032
				-33.49	0.01045		-33.49	0.00795
				-33.48	0.00957		-33.48	0.00859
				-33.47	0.01067		-33.47	0.00928
				-33.46	0.01072		-33.46	0.01003
				-33.45	0.01072		-33.45	0.01027
				-33.44	0.01003		-33.44	0.00992
				-33.43	0.01003		-33.43	0.01072
				-33.42	0.01003		-33.42	0.00957
				-33.41	0.00987		-33.41	0.01003
				-33.4	0.01091		-33.4	0.00973
				-33.39	0.00968		-33.39	0.01021
				-33.38	0.00997		-33.38	0.01037
				-33.37	0.00973		-33.37	0.00933
				-33.36	0.00952		-33.36	0.01037
				-33.35	0.01131		-33.35	0.00973
				-33.34	0.01027		-33.34	0.00968
				-33.33	0.01067		-33.33	0.00952
				-33.32	0.01027		-33.32	0.00899
				-33.31	0.01021		-33.31	0.00939
				-33.3	0.01045		-33.3	0.00909
				-33.29	0.01021		-33.29	0.00917
				-33.28	0.00883		-33.28	0.00869
				-33.27	0.01027		-33.27	0.00893
				-33.26	0.01016		-33.26	0.00933
				-33.25	0.00947		-33.25	0.00864
				-33.24	0.01027		-33.24	0.00947
				-33.23	0.00973		-33.23	0.00981
				-33.22	0.00939		-33.22	0.00853
				-33.21	0.00917		-33.21	0.00992
				-33.2	0.00973		-33.2	0.00947
				-33.19	0.00957		-33.19	0.00805
				-33.18	0.00957		-33.18	0.00899
				-33.17	0.01131		-33.17	0.0084
				-33.16	0.00992		-33.16	0.00805
				-33.15	0.00947		-33.15	0.00795
				-33.14	0.00904		-33.14	0.00829
				-33.13	0.00928		-33.13	0.00928
				-33.12	0.01051		-33.12	0.00939
				-33.11	0.00933		-33.11	0.00805
				-33.1	0.00888		-33.1	0.00928
				-33.09	0.00933		-33.09	0.00939
				-33.08	0.01011		-33.08	0.00864
				-33.07	0.00963		-33.07	0.00819
				-33.06	0.00904		-33.06	0.00869
				-33.05	0.01003		-33.05	0.00899
				-33.04	0.00987		-33.04	0.00853
				-33.03	0.00963		-33.03	0.00883
				-33.02	0.00899		-33.02	0.00795
				-33.01	0.00893		-33.01	0.00824
				-33	0.00899		-33	0.00904
				-32.99	0.00968		-32.99	0.00811
				-32.98	0.00939		-32.98	0.00771
				-32.97	0.00883		-32.97	0.00765
				-32.96	0.00987		-32.96	0.00731
				-32.95	0.00987		-32.95	0.00848
				-32.94	0.00899		-32.94	0.00835
				-32.93	0.00981		-32.93	0.00853
				-32.92	0.00899		-32.92	0.00811
				-32.91	0.00987		-32.91	0.00749
				-32.9	0.00939		-32.9	0.00947
				-32.89	0.00992		-32.89	0.00917
				-32.88	0.00904		-32.88	0.0072
				-32.87	0.00968		-32.87	0.0084
				-32.86	0.00883		-32.86	0.008
				-32.85	0.00869		-32.85	0.00736
				-32.84	0.00904		-32.84	0.00795
				-32.83	0.00909		-32.83	0.00805
				-32.82	0.00811		-32.82	0.00923
				-32.81	0.00853		-32.81	0.008
				-32.8	0.00869		-32.8	0.00771
				-32.79	0.00987		-32.79	0.00819
				-32.78	0.00853		-32.78	0.00736
				-32.77	0.00883		-32.77	0.00741
				-32.76	0.00888		-32.76	0.00829
				-32.75	0.00869		-32.75	0.00731
				-32.74	0.00888		-32.74	0.00771
				-32.73	0.01011		-32.73	0.00765
				-32.72	0.00904		-32.72	0.00771
				-32.71	0.00917		-32.71	0.00661
				-32.7	0.00987		-32.7	0.00677
				-32.69	0.00875		-32.69	0.00765
				-32.68	0.0084		-32.68	0.00771
				-32.67	0.00805		-32.67	0.008
				-32.66	0.00848		-32.66	0.00853
				-32.65	0.00875		-32.65	0.0072
				-32.64	0.00923		-32.64	0.00661
				-32.63	0.00893		-32.63	0.00667
				-32.62	0.00835		-32.62	0.00869
				-32.61	0.00957		-32.61	0.00771
				-32.6	0.00811		-32.6	0.008
				-32.59	0.00888		-32.59	0.00755
				-32.58	0.00864		-32.58	0.00811
				-32.57	0.01011		-32.57	0.00725
				-32.56	0.00963		-32.56	0.00795
				-32.55	0.00869		-32.55	0.00776
				-32.54	0.00963		-32.54	0.00784
				-32.53	0.00883		-32.53	0.00805
				-32.52	0.00923		-32.52	0.00784
				-32.51	0.00904		-32.51	0.0072
				-32.5	0.00848		-32.5	0.00741
				-32.49	0.00909		-32.49	0.00587
				-32.48	0.00784		-32.48	0.00805
				-32.47	0.00883		-32.47	0.00696
				-32.46	0.00899		-32.46	0.00765
				-32.45	0.00947		-32.45	0.00712
				-32.44	0.00864		-32.44	0.00755
				-32.43	0.00829		-32.43	0.00776
				-32.42	0.00933		-32.42	0.00637
				-32.41	0.008		-32.41	0.00741
				-32.4	0.00795		-32.4	0.00805
				-32.39	0.00864		-32.39	0.00632
				-32.38	0.00875		-32.38	0.00656
				-32.37	0.00771		-32.37	0.00696
				-32.36	0.00875		-32.36	0.00685
				-32.35	0.00893		-32.35	0.00712
				-32.34	0.00883		-32.34	0.00819
				-32.33	0.00893		-32.33	0.00685
				-32.32	0.00835		-32.32	0.00712
				-32.31	0.00776		-32.31	0.00608
				-32.3	0.00888		-32.3	0.00603
				-32.29	0.00883		-32.29	0.00632
				-32.28	0.00829		-32.28	0.00731
				-32.27	0.00765		-32.27	0.00725
				-32.26	0.00765		-32.26	0.00557
				-32.25	0.00824		-32.25	0.00613
				-32.24	0.00749		-32.24	0.00736
				-32.23	0.00731		-32.23	0.0072
				-32.22	0.00859		-32.22	0.00597
				-32.21	0.00824		-32.21	0.00725
				-32.2	0.00701		-32.2	0.00712
				-32.19	0.00776		-32.19	0.00557
				-32.18	0.00819		-32.18	0.00632
				-32.17	0.00909		-32.17	0.00656
				-32.16	0.00789		-32.16	0.00621
				-32.15	0.00765		-32.15	0.00627
				-32.14	0.00789		-32.14	0.00667
				-32.13	0.00784		-32.13	0.00643
				-32.12	0.00883		-32.12	0.00656
				-32.11	0.00771		-32.11	0.00656
				-32.1	0.00848		-32.1	0.00661
				-32.09	0.00795		-32.09	0.00573
				-32.08	0.0072		-32.08	0.00563
				-32.07	0.0072		-32.07	0.00685
				-32.06	0.00771		-32.06	0.00573
				-32.05	0.00771		-32.05	0.00677
				-32.04	0.00712		-32.04	0.00701
				-32.03	0.00824		-32.03	0.00685
				-32.02	0.00789		-32.02	0.00685
				-32.01	0.00765		-32.01	0.00672
				-32	0.0072		-32	0.00597
				-31.99	0.00875		-31.99	0.00568
				-31.98	0.00765		-31.98	0.00712
				-31.97	0.00741		-31.97	0.00573
				-31.96	0.00725		-31.96	0.00557
				-31.95	0.00749		-31.95	0.00533
				-31.94	0.00741		-31.94	0.00648
				-31.93	0.00795		-31.93	0.00539
				-31.92	0.00784		-31.92	0.00592
				-31.91	0.00835		-31.91	0.00579
				-31.9	0.00765		-31.9	0.00592
				-31.89	0.00656		-31.89	0.00544
				-31.88	0.0072		-31.88	0.00661
				-31.87	0.00824		-31.87	0.00568
				-31.86	0.00736		-31.86	0.00643
				-31.85	0.00765		-31.85	0.00563
				-31.84	0.00741		-31.84	0.00672
				-31.83	0.00771		-31.83	0.00544
				-31.82	0.008		-31.82	0.00573
				-31.81	0.00824		-31.81	0.00592
				-31.8	0.00923		-31.8	0.00632
				-31.79	0.0084		-31.79	0.00587
				-31.78	0.00765		-31.78	0.00488
				-31.77	0.0072		-31.77	0.00568
				-31.76	0.00701		-31.76	0.00544
				-31.75	0.00784		-31.75	0.00499
				-31.74	0.00805		-31.74	0.00648
				-31.73	0.00696		-31.73	0.00488
				-31.72	0.00701		-31.72	0.00632
				-31.71	0.00869		-31.71	0.00579
				-31.7	0.00731		-31.7	0.00557
				-31.69	0.00685		-31.69	0.00488
				-31.68	0.00755		-31.68	0.00608
				-31.67	0.00677		-31.67	0.00469
				-31.66	0.0072		-31.66	0.00528
				-31.65	0.00632		-31.65	0.00603
				-31.64	0.00776		-31.64	0.00515
				-31.63	0.0072		-31.63	0.00613
				-31.62	0.00701		-31.62	0.00352
				-31.61	0.00691		-31.61	0.00568
				-31.6	0.00819		-31.6	0.00539
				-31.59	0.00677		-31.59	0.00573
				-31.58	0.0076		-31.58	0.00528
				-31.57	0.00749		-31.57	0.00493
				-31.56	0.0072		-31.56	0.00459
				-31.55	0.00677		-31.55	0.00352
				-31.54	0.00627		-31.54	0.00515
				-31.53	0.00613		-31.53	0.00621
				-31.52	0.00696		-31.52	0.00528
				-31.51	0.00621		-31.51	0.00528
				-31.5	0.00725		-31.5	0.00475
				-31.49	0.00765		-31.49	0.00469
				-31.48	0.00749		-31.48	0.00539
				-31.47	0.00613		-31.47	0.00608
				-31.46	0.00691		-31.46	0.00488
				-31.45	0.00725		-31.45	0.00528
				-31.44	0.00707		-31.44	0.00475
				-31.43	0.00672		-31.43	0.00371
				-31.42	0.00677		-31.42	0.00451
				-31.41	0.00736		-31.41	0.00493
				-31.4	0.00789		-31.4	0.00464
				-31.39	0.0076		-31.39	0.00557
				-31.38	0.00755		-31.38	0.00464
				-31.37	0.00701		-31.37	0.00515
				-31.36	0.00707		-31.36	0.0048
				-31.35	0.00707		-31.35	0.00557
				-31.34	0.00603		-31.34	0.00579
				-31.33	0.00685		-31.33	0.00499
				-31.32	0.00701		-31.32	0.00523
				-31.31	0.00621		-31.31	0.00539
				-31.3	0.00685		-31.3	0.00352
				-31.29	0.00608		-31.29	0.00515
				-31.28	0.00621		-31.28	0.00523
				-31.27	0.00632		-31.27	0.0044
				-31.26	0.00643		-31.26	0.00528
				-31.25	0.00725		-31.25	0.0048
				-31.24	0.00725		-31.24	0.00509
				-31.23	0.00701		-31.23	0.0036
				-31.22	0.00677		-31.22	0.00451
				-31.21	0.00691		-31.21	0.00451
				-31.2	0.00696		-31.2	0.00416
				-31.19	0.00627		-31.19	0.00603
				-31.18	0.00579		-31.18	0.00469
				-31.17	0.00597		-31.17	0.00387
				-31.16	0.00643		-31.16	0.00435
				-31.15	0.00621		-31.15	0.00627
				-31.14	0.00712		-31.14	0.00539
				-31.13	0.00656		-31.13	0.00429
				-31.12	0.00643		-31.12	0.00395
				-31.11	0.00637		-31.11	0.00411
				-31.1	0.00549		-31.1	0.0044
				-31.09	0.00563		-31.09	0.00429
				-31.08	0.00587		-31.08	0.00331
				-31.07	0.00603		-31.07	0.00469
				-31.06	0.00672		-31.06	0.00515
				-31.05	0.00573		-31.05	0.00493
				-31.04	0.00637		-31.04	0.00395
				-31.03	0.00621		-31.03	0.0044
				-31.02	0.00643		-31.02	0.004
				-31.01	0.00587		-31.01	0.00464
				-31	0.00563		-31	0.00523
				-30.99	0.00544		-30.99	0.00307
				-30.98	0.00677		-30.98	0.0048
				-30.97	0.00667		-30.97	0.00424
				-30.96	0.00563		-30.96	0.00405
				-30.95	0.00677		-30.95	0.00387
				-30.94	0.00549		-30.94	0.00424
				-30.93	0.00603		-30.93	0.00336
				-30.92	0.00557		-30.92	0.00424
				-30.91	0.00613		-30.91	0.0036
				-30.9	0.00643		-30.9	0.00376
				-30.89	0.00539		-30.89	0.00317
				-30.88	0.00504		-30.88	0.00451
				-30.87	0.00592		-30.87	0.00387
				-30.86	0.00579		-30.86	0.00336
				-30.85	0.00603		-30.85	0.00381
				-30.84	0.00637		-30.84	0.00288
				-30.83	0.00549		-30.83	0.00475
				-30.82	0.00544		-30.82	0.00365
				-30.81	0.00573		-30.81	0.00416
				-30.8	0.00539		-30.8	0.00411
				-30.79	0.00621		-30.79	0.00381
				-30.78	0.00597		-30.78	0.00445
				-30.77	0.00613		-30.77	0.00416
				-30.76	0.00592		-30.76	0.00429
				-30.75	0.00597		-30.75	0.00395
				-30.74	0.00627		-30.74	0.00376
				-30.73	0.00533		-30.73	0.0036
				-30.72	0.0044		-30.72	0.00312
				-30.71	0.00549		-30.71	0.004
				-30.7	0.00597		-30.7	0.00365
				-30.69	0.00509		-30.69	0.00523
				-30.68	0.00523		-30.68	0.00416
				-30.67	0.00597		-30.67	0.00429
				-30.66	0.00613		-30.66	0.00317
				-30.65	0.00549		-30.65	0.00325
				-30.64	0.00563		-30.64	0.00387
				-30.63	0.00523		-30.63	0.004
				-30.62	0.00387		-30.62	0.00336
				-30.61	0.00557		-30.61	0.00288
				-30.6	0.00587		-30.6	0.00411
				-30.59	0.00544		-30.59	0.00336
				-30.58	0.00493		-30.58	0.00336
				-30.57	0.00597		-30.57	0.00248
				-30.56	0.00587		-30.56	0.00184
				-30.55	0.00685		-30.55	0.00371
				-30.54	0.00608		-30.54	0.0036
				-30.53	0.00469		-30.53	0.00371
				-30.52	0.00648		-30.52	0.00296
				-30.51	0.00587		-30.51	0.00312
				-30.5	0.00533		-30.5	0.00451
				-30.49	0.00464		-30.49	0.00317
				-30.48	0.00504		-30.48	0.00307
				-30.47	0.00592		-30.47	0.00317
				-30.46	0.00411		-30.46	0.00267
				-30.45	0.00459		-30.45	0.00424
				-30.44	0.00533		-30.44	0.00381
				-30.43	0.0044		-30.43	0.00296
				-30.42	0.00557		-30.42	0.00347
				-30.41	0.00549		-30.41	0.00301
				-30.4	0.00499		-30.4	0.00371
				-30.39	0.00544		-30.39	0.00325
				-30.38	0.00544		-30.38	0.00277
				-30.37	0.0048		-30.37	0.00288
				-30.36	0.00499		-30.36	0.00464
				-30.35	0.00597		-30.35	0.00288
				-30.34	0.00464		-30.34	0.00387
				-30.33	0.00637		-30.33	0.00336
				-30.32	0.00504		-30.32	0.00283
				-30.31	0.00533		-30.31	0.00267
				-30.3	0.00539		-30.3	0.00243
				-30.29	0.0048		-30.29	0.00189
				-30.28	0.00509		-30.28	0.00347
				-30.27	0.00592		-30.27	0.00317
				-30.26	0.00539		-30.26	0.00296
				-30.25	0.00587		-30.25	0.00341
				-30.24	0.00435		-30.24	0.00283
				-30.23	0.0048		-30.23	0.00317
				-30.22	0.00488		-30.22	0.00277
				-30.21	0.00416		-30.21	0.00288
				-30.2	0.00549		-30.2	0.00272
				-30.19	0.00523		-30.19	0.00267
				-30.18	0.00475		-30.18	0.00296
				-30.17	0.00504		-30.17	0.00341
				-30.16	0.00493		-30.16	0.00296
				-30.15	0.00395		-30.15	0.00283
				-30.14	0.00405		-30.14	0.00144
				-30.13	0.00504		-30.13	0.00312
				-30.12	0.00475		-30.12	0.00253
				-30.11	0.00509		-30.11	0.00352
				-30.1	0.00573		-30.1	0.00227
				-30.09	0.00475		-30.09	0.00197
				-30.08	0.00488		-30.08	0.00248
				-30.07	0.00523		-30.07	0.00237
				-30.06	0.00341		-30.06	0.00232
				-30.05	0.00395		-30.05	0.00203
				-30.04	0.00464		-30.04	0.00203
				-30.03	0.00475		-30.03	0.00277
[truncated: 8,002 more rows]
